# Supplementary material for: The evolution of short- and long-range weapons for bacterial competition
Source: Nat Ecol Evol. 2023 Nov 30;7(12):2080–91. doi: 10.1038/s41559-023-02234-2 (PMC10697841; doi:10.1038/s41559-023-02234-2)
Supplement: Supplementary file 3 — Numbers of replicates and exact P values. [file 41559_2023_2234_MOESM3_ESM.xlsx]

## Sheet: Sheet1
Supplementary Table 5: Numbers of replicates and exact p-values
Relevant Figures		Parameters
1F	S1C	Weapon	Secretion Rate	Initial Attacker Frequency		n
1F	S1C	Contact	1	0.001		2
1F	S1C	Contact	1	0.005		6
1F	S1C	Contact	1	0.01		6
1F	S1C	Contact	1	0.05		8
1F	S1C	Contact	1	0.1		10
1F	S1C	Contact	5	0.001		6
1F	S1C	Contact	5	0.005		3
1F	S1C	Contact	5	0.01		9
1F	S1C	Contact	5	0.05		9
1F	S1C	Contact	5	0.1		10
1F	S1C	Contact	10	0.001		1
1F	S1C	Contact	10	0.005		7
1F	S1C	Contact	10	0.01		7
1F	S1C	Contact	10	0.05		8
1F	S1C	Contact	10	0.1		9
1F	S1C	Contact	50	0.001		3
1F	S1C	Contact	50	0.005		4
1F	S1C	Contact	50	0.01		7
1F	S1C	Contact	50	0.05		10
1F	S1C	Contact	50	0.1		10
1F	S1C	Contact	100	0.001		5
1F	S1C	Contact	100	0.005		7
1F	S1C	Contact	100	0.01		7
1F	S1C	Contact	100	0.05		9
1F	S1C	Contact	100	0.1		10
1F	S1C	Contact	500	0.001		4
1F	S1C	Contact	500	0.005		4
1F	S1C	Contact	500	0.01		7
1F	S1C	Contact	500	0.05		10
1F	S1C	Contact	500	0.1		9
1F	S1C	Diffusible	1	0.001		4
1F	S1C	Diffusible	1	0.005		6
1F	S1C	Diffusible	1	0.01		8
1F	S1C	Diffusible	1	0.05		7
1F	S1C	Diffusible	1	0.1		8
1F	S1C	Diffusible	5	0.001		3
1F	S1C	Diffusible	5	0.005		5
1F	S1C	Diffusible	5	0.01		8
1F	S1C	Diffusible	5	0.05		8
1F	S1C	Diffusible	5	0.1		9
1F	S1C	Diffusible	10	0.001		5
1F	S1C	Diffusible	10	0.005		4
1F	S1C	Diffusible	10	0.01		6
1F	S1C	Diffusible	10	0.05		8
1F	S1C	Diffusible	10	0.1		10
1F	S1C	Diffusible	50	0.001		3
1F	S1C	Diffusible	50	0.005		5
1F	S1C	Diffusible	50	0.01		9
1F	S1C	Diffusible	50	0.05		9
1F	S1C	Diffusible	50	0.1		7
1F	S1C	Diffusible	100	0.001		1
1F	S1C	Diffusible	100	0.005		7
1F	S1C	Diffusible	100	0.01		6
1F	S1C	Diffusible	100	0.05		9
1F	S1C	Diffusible	100	0.1		9
1F	S1C	Diffusible	500	0.001		3
1F	S1C	Diffusible	500	0.005		7
1F	S1C	Diffusible	500	0.01		4
1F	S1C	Diffusible	500	0.05		8
1F	S1C	Diffusible	500	0.1		6
S4		Initial Density	Initial Ratio	Location		n
S4		10^6	0.1	Center		9
S4		10^6	0.1	Edge		9
S4		10^6	1	Center		9
S4		10^6	1	Edge		9
S4		10^6	10	Center		10
S4		10^6	10	Edge		10
S4		10^5	0.1	Center		9
S4		10^5	0.1	Edge		9
S4		10^5	1	Center		9
S4		10^5	1	Edge		9
S4		10^5	10	Center		10
S4		10^5	10	Edge		10
S4		10^4	0.1	Center		9
S4		10^4	0.1	Edge		9
S4		10^4	1	Center		9
S4		10^4	1	Edge		9
S4		10^4	10	Center		10
S4		10^4	10	Edge		10
S4		10^3	0.1	Center		9
S4		10^3	0.1	Edge		9
S4		10^3	1	Center		9
S4		10^3	1	Edge		9
S4		10^3	10	Center		10
S4		10^3	10	Edge		10
2		Weapon	Initial Attacker:Susceptible Ratio	Location	Initial Density	n	two sided t test p value comparing CDI to Tailocin
2		CDI	10	Center	10^6	7	0.00855
2		CDI	1	Center	10^6	7	0.0337
2		CDI	0.1	Center	10^6	6	0.517
2		CDI	10	Center	10^5	6	0.554
2		CDI	1	Center	10^5	7	0.77
2		CDI	0.1	Center	10^5	6	0.902
2		CDI	10	Center	10^4	8	0.77
2		CDI	1	Center	10^4	7	0.00259
2		CDI	0.1	Center	10^4	6	0.36
2		CDI	10	Center	10^3	7	0.00126
2		CDI	1	Center	10^3	7	0.00855
2		CDI	0.1	Center	10^3	6	0.743
2		CDI	10	Edge	10^6	7	0.0337
2		CDI	1	Edge	10^6	7	0.113
2		CDI	0.1	Edge	10^6	6	0.0337
2		CDI	10	Edge	10^5	7	0.032
2		CDI	1	Edge	10^5	7	0.0573
2		CDI	0.1	Edge	10^5	6	0.00327
2		CDI	10	Edge	10^4	7	0.426
2		CDI	1	Edge	10^4	7	0.00855
2		CDI	0.1	Edge	10^4	6	0.0173
2		CDI	10	Edge	10^3	7	0.000396
2		CDI	1	Edge	10^3	7	0.0014
2		CDI	0.1	Edge	10^3	6	0.598
2		Tailocin	10	Center	10^6	6	0.00855
2		Tailocin	1	Center	10^6	8	0.0337
2		Tailocin	0.1	Center	10^6	8	0.517
2		Tailocin	10	Center	10^5	7	0.554
2		Tailocin	1	Center	10^5	8	0.77
2		Tailocin	0.1	Center	10^5	8	0.902
2		Tailocin	10	Center	10^4	7	0.77
2		Tailocin	1	Center	10^4	8	0.00259
2		Tailocin	0.1	Center	10^4	8	0.36
2		Tailocin	10	Center	10^3	7	0.00126
2		Tailocin	1	Center	10^3	8	0.00855
2		Tailocin	0.1	Center	10^3	8	0.743
2		Tailocin	10	Edge	10^6	7	0.0337
2		Tailocin	1	Edge	10^6	8	0.113
2		Tailocin	0.1	Edge	10^6	8	0.0337
2		Tailocin	10	Edge	10^5	7	0.032
2		Tailocin	1	Edge	10^5	8	0.0573
2		Tailocin	0.1	Edge	10^5	8	0.00327
2		Tailocin	10	Edge	10^4	7	0.426
2		Tailocin	1	Edge	10^4	8	0.00855
2		Tailocin	0.1	Edge	10^4	8	0.0173
2		Tailocin	10	Edge	10^3	7	0.000396
2		Tailocin	1	Edge	10^3	8	0.0014
2		Tailocin	0.1	Edge	10^3	8	0.598
2		Weapon	Location	Factor	ANOVA F	ANOVA Pr(>F)	n
2		CDI	Center	Attacker Frequency	73.6	2e-16	80
2		CDI	Center	Initial Density	12.4	1.45e-06	80
2		Tailocin	Center	Attacker Frequency	28.4	5.01e-10	91
2		Tailocin	Center	Initial Density	15.9	3.68e-08	91
2		CDI	Edge	Attacker Frequency	31.3	2.29e-10	80
2		CDI	Edge	Initial Density	6.5	0.000654	80
2		Tailocin	Edge	Attacker Frequency	26.6	1.43e-09	92
2		Tailocin	Edge	Initial Density	11.7	1.89e-06	92
3D	S8	comparison		Location	Initial Density	n	two-sided t test p value comparing Initial CDI:Tailocin ratios
3D	S8	10 vs 1		Center	10^6	8	0.61
3D	S8	10 vs 1		Center	10^5	8	0.603
3D	S8	10 vs 1		Center	10^4	8	0.159
3D	S8	10 vs 1		Center	10^3	8	0.0621
3D	S8	10 vs 1		Edge	10^6	8	0.0357
3D	S8	10 vs 1		Edge	10^5	8	0.0124
3D	S8	10 vs 1		Edge	10^4	8	0.00772
3D	S8	10 vs 1		Edge	10^3	8	0.0365
3D	S8	10 vs 0.1		Center	10^6	8	3.89e-08
3D	S8	10 vs 0.1		Center	10^5	8	9.44e-08
3D	S8	10 vs 0.1		Center	10^4	8	3.16e-05
3D	S8	10 vs 0.1		Center	10^3	8	0.0205
3D	S8	10 vs 0.1		Edge	10^6	8	1.35e-09
3D	S8	10 vs 0.1		Edge	10^5	8	1.29e-08
3D	S8	10 vs 0.1		Edge	10^4	8	2.57e-06
3D	S8	10 vs 0.1		Edge	10^3	8	0.000484
3D	S8	1 vs 0.1		Center	10^6	8	1.29e-08
3D	S8	1 vs 0.1		Center	10^5	8	5.86e-08
3D	S8	1 vs 0.1		Center	10^4	8	0.000117
3D	S8	1 vs 0.1		Center	10^3	8	0.0653
3D	S8	1 vs 0.1		Edge	10^6	8	3.22e-05
3D	S8	1 vs 0.1		Edge	10^5	8	2.15e-05
3D	S8	1 vs 0.1		Edge	10^4	8	3.21e-05
3D	S8	1 vs 0.1		Edge	10^3	8	0.00399
3D	S8	comparison	Initial Ratio (CDI:Tailocin)	Location	Initial Density	n	one sided t test p value	t statistic	conf.low	conf.high
3D	S8	Different from 0	10	Center	10^6	8	0.0117	3.69	7	0.376
3D	S8	Different from 0	1	Center	10^6	8	0.0111	3.83	7	0.329
3D	S8	Different from 0	0.1	Center	10^6	8	7.28e-06	-15.3	7	-4.23
3D	S8	Different from 0	10	Center	10^5	8	0.0204	3.19	7	0.247
3D	S8	Different from 0	1	Center	10^5	8	0.029	2.86	7	0.127
3D	S8	Different from 0	0.1	Center	10^5	8	9.42e-06	-13.7	7	-4.14
3D	S8	Different from 0	10	Edge	10^6	8	0.000394	8.31	6	1.13
3D	S8	Different from 0	1	Edge	10^6	8	0.513	0.763	7	-0.709
3D	S8	Different from 0	0.1	Edge	10^6	8	1.42e-06	-21.5	7	-4.04
3D	S8	Different from 0	10	Edge	10^5	8	0.000403	8.02	6	1.32
3D	S8	Different from 0	1	Edge	10^5	8	0.556	0.617	7	-0.773
3D	S8	Different from 0	0.1	Edge	10^5	8	9.42e-06	-13.3	7	-4.35
S7		comparison	Initial Ratio (Attacker:Susceptible)	Location	Initial Density	n	two sided t test p value comparing WT to LPS mutants
S7		WT CDI + vs WT CDI-	0.1	Center	10^6	6	N/A
S7		WT CDI + vs WT CDI-	1	Center	10^6	7	N/A
S7		WT CDI + vs WT CDI-	10	Center	10^6	7	N/A
S7		WT CDI + vs WT CDI-	0.1	Center	10^5	6	N/A
S7		WT CDI + vs WT CDI-	1	Center	10^5	7	N/A
S7		WT CDI + vs WT CDI-	10	Center	10^5	6	N/A
S7		WT CDI + vs WT CDI-	0.1	Center	10^4	6	N/A
S7		WT CDI + vs WT CDI-	1	Center	10^4	7	N/A
S7		WT CDI + vs WT CDI-	10	Center	10^4	8	N/A
S7		WT CDI + vs WT CDI-	0.1	Center	10^3	6	N/A
S7		WT CDI + vs WT CDI-	1	Center	10^3	7	N/A
S7		WT CDI + vs WT CDI-	10	Center	10^3	7	N/A
S7		WT CDI + vs WT CDI-	0.1	Edge	10^6	6	N/A
S7		WT CDI + vs WT CDI-	1	Edge	10^6	7	N/A
S7		WT CDI + vs WT CDI-	10	Edge	10^6	7	N/A
S7		WT CDI + vs WT CDI-	0.1	Edge	10^5	6	N/A
S7		WT CDI + vs WT CDI-	1	Edge	10^5	7	N/A
S7		WT CDI + vs WT CDI-	10	Edge	10^5	7	N/A
S7		WT CDI + vs WT CDI-	0.1	Edge	10^4	6	N/A
S7		WT CDI + vs WT CDI-	1	Edge	10^4	7	N/A
S7		WT CDI + vs WT CDI-	10	Edge	10^4	7	N/A
S7		WT CDI + vs WT CDI-	0.1	Edge	10^3	6	N/A
S7		WT CDI + vs WT CDI-	1	Edge	10^3	7	N/A
S7		WT CDI + vs WT CDI-	10	Edge	10^3	7	N/A
S7		ΔwapR CDI+ vs ΔwbpL CDI-	0.1	Center	10^6	6	0.672
S7		ΔwapR CDI+ vs ΔwbpL CDI-	1	Center	10^6	6	0.891
S7		ΔwapR CDI+ vs ΔwbpL CDI-	10	Center	10^6	6	0.477
S7		ΔwapR CDI+ vs ΔwbpL CDI-	0.1	Center	10^5	6	0.31
S7		ΔwapR CDI+ vs ΔwbpL CDI-	1	Center	10^5	6	0.0159
S7		ΔwapR CDI+ vs ΔwbpL CDI-	10	Center	10^5	6	0.778
S7		ΔwapR CDI+ vs ΔwbpL CDI-	0.1	Center	10^4	6	0.00952
S7		ΔwapR CDI+ vs ΔwbpL CDI-	1	Center	10^4	6	6.35e-05
S7		ΔwapR CDI+ vs ΔwbpL CDI-	10	Center	10^4	6	0.0633
S7		ΔwapR CDI+ vs ΔwbpL CDI-	0.1	Center	10^3	6	0.196
S7		ΔwapR CDI+ vs ΔwbpL CDI-	1	Center	10^3	6	0.00196
S7		ΔwapR CDI+ vs ΔwbpL CDI-	10	Center	10^3	6	0.00952
S7		ΔwapR CDI+ vs ΔwbpL CDI-	0.1	Edge	10^6	6	0.02
S7		ΔwapR CDI+ vs ΔwbpL CDI-	1	Edge	10^6	6	0.0147
S7		ΔwapR CDI+ vs ΔwbpL CDI-	10	Edge	10^6	6	0.195
S7		ΔwapR CDI+ vs ΔwbpL CDI-	0.1	Edge	10^5	6	0.00196
S7		ΔwapR CDI+ vs ΔwbpL CDI-	1	Edge	10^5	6	0.477
S7		ΔwapR CDI+ vs ΔwbpL CDI-	10	Edge	10^5	6	0.891
S7		ΔwapR CDI+ vs ΔwbpL CDI-	0.1	Edge	10^4	6	0.00196
S7		ΔwapR CDI+ vs ΔwbpL CDI-	1	Edge	10^4	6	0.00952
S7		ΔwapR CDI+ vs ΔwbpL CDI-	10	Edge	10^4	6	0.0257
S7		ΔwapR CDI+ vs ΔwbpL CDI-	0.1	Edge	10^3	6	0.00279
S7		ΔwapR CDI+ vs ΔwbpL CDI-	1	Edge	10^3	6	0.000335
S7		ΔwapR CDI+ vs ΔwbpL CDI-	10	Edge	10^3	6	0.0107
S7		ΔwbpL CDI+ vs ΔwapR CDI-	0.1	Center	10^6	8	0.422
S7		ΔwbpL CDI+ vs ΔwapR CDI-	1	Center	10^6	8	0.544
S7		ΔwbpL CDI+ vs ΔwapR CDI-	10	Center	10^6	8	0.422
S7		ΔwbpL CDI+ vs ΔwapR CDI-	0.1	Center	10^5	8	0.985
S7		ΔwbpL CDI+ vs ΔwapR CDI-	1	Center	10^5	8	0.54
S7		ΔwbpL CDI+ vs ΔwapR CDI-	10	Center	10^5	8	0.183
S7		ΔwbpL CDI+ vs ΔwapR CDI-	0.1	Center	10^4	4	0.919
S7		ΔwbpL CDI+ vs ΔwapR CDI-	1	Center	10^4	8	0.000854
S7		ΔwbpL CDI+ vs ΔwapR CDI-	10	Center	10^4	8	0.0429
S7		ΔwbpL CDI+ vs ΔwapR CDI-	0.1	Center	10^3	4	0.637
S7		ΔwbpL CDI+ vs ΔwapR CDI-	1	Center	10^3	8	0.0429
S7		ΔwbpL CDI+ vs ΔwapR CDI-	10	Center	10^3	8	0.000803
S7		ΔwbpL CDI+ vs ΔwapR CDI-	0.1	Edge	10^6	8	0.234
S7		ΔwbpL CDI+ vs ΔwapR CDI-	1	Edge	10^6	8	0.06
S7		ΔwbpL CDI+ vs ΔwapR CDI-	10	Edge	10^6	8	0.588
S7		ΔwbpL CDI+ vs ΔwapR CDI-	0.1	Edge	10^5	8	0.0429
S7		ΔwbpL CDI+ vs ΔwapR CDI-	1	Edge	10^5	8	0.952
S7		ΔwbpL CDI+ vs ΔwapR CDI-	10	Edge	10^5	8	0.422
S7		ΔwbpL CDI+ vs ΔwapR CDI-	0.1	Edge	10^4	4	0.0912
S7		ΔwbpL CDI+ vs ΔwapR CDI-	1	Edge	10^4	8	0.215
S7		ΔwbpL CDI+ vs ΔwapR CDI-	10	Edge	10^4	8	0.544
S7		ΔwbpL CDI+ vs ΔwapR CDI-	0.1	Edge	10^3	4	0.138
S7		ΔwbpL CDI+ vs ΔwapR CDI-	1	Edge	10^3	8	0.128
S7		ΔwbpL CDI+ vs ΔwapR CDI-	10	Edge	10^3	8	0.544
4		Weapon	Inoculum Ratio (Attacker:Suscpetible)	Location	Initial Density	n	two sided t test p value comparing Both weapons to CDI or Tailocin
4		CDI	0.1	Center	10^6	6	0.427
4		CDI	1	Center	10^6	6	1.03e-05
4		CDI	10	Center	10^6	6	0.000354
4		CDI	0.1	Center	10^5	6	0.732
4		CDI	1	Center	10^5	6	8.88e-06
4		CDI	10	Center	10^5	6	0.000459
4		Tailocin	0.1	Center	10^6	8	0.603
4		Tailocin	1	Center	10^6	8	0.0492
4		Tailocin	10	Center	10^6	6	0.365
4		Tailocin	0.1	Center	10^5	8	0.742
4		Tailocin	1	Center	10^5	8	0.015
4		Tailocin	10	Center	10^5	7	0.223
4		Both	0.1	Center	10^6	6	N/A
4		Both	1	Center	10^6	6	N/A
4		Both	10	Center	10^6	6	N/A
4		Both	0.1	Center	10^5	6	N/A
4		Both	1	Center	10^5	6	N/A
4		Both	10	Center	10^5	6	N/A
S9		Weapon	Inoculum Ratio (Attacker:Suscpetible)	Location	Initial Density	n	p value comparing Both weapons to CDI or Tailocin
S9		CDI	0.1	Edge	10^6	6	0.662
S9		CDI	1	Edge	10^6	6	0.0564
S9		CDI	10	Edge	10^6	6	0.0544
S9		CDI	0.1	Edge	10^5	6	0.732
S9		CDI	1	Edge	10^5	6	0.109
S9		CDI	10	Edge	10^5	6	0.309
S9		Tailocin	0.1	Edge	10^6	8	0.6
S9		Tailocin	1	Edge	10^6	8	0.0877
S9		Tailocin	10	Edge	10^6	7	0.873
S9		Tailocin	0.1	Edge	10^5	8	0.491
S9		Tailocin	1	Edge	10^5	8	0.0152
S9		Tailocin	10	Edge	10^5	7	0.23
S9		Both	0.1	Edge	10^6	6	N/A
S9		Both	1	Edge	10^6	6	N/A
S9		Both	10	Edge	10^6	6	N/A
S9		Both	0.1	Edge	10^5	6	N/A
S9		Both	1	Edge	10^5	6	N/A
S9		Both	10	Edge	10^5	6	N/A
