# Supplementary material for: The evolution of short- and long-range weapons for bacterial competition
Source: Nat Ecol Evol. 2023 Nov 30;7(12):2080–91. doi: 10.1038/s41559-023-02234-2 (PMC10697841; doi:10.1038/s41559-023-02234-2)
Supplement: Supplementary file 8 — Statistical source data. [file 41559_2023_2234_MOESM8_ESM.xlsx]

## Sheet: Model_DensityVsFreq
Figure 1D, Extended Data Figure 1A
WeaponType	Replicate	SecretionRate	InitialDensity	InitialProdFraction	Time	NumSensitives	NumProducers
T6SS	1	100	0.034	0.1	0	9	1
T6SS	1	100	0.034	0.1	10.025	11693	1031
T6SS	2	100	0.034	0.1	0	9	1
T6SS	2	100	0.034	0.1	10.025	11805	1011
T6SS	3	100	0.034	0.1	0	9	1
T6SS	3	100	0.034	0.1	10.025	11334	1374
T6SS	4	100	0.034	0.1	0	9	1
T6SS	4	100	0.034	0.1	10.025	11864	903
T6SS	5	100	0.034	0.1	0	9	1
T6SS	5	100	0.034	0.1	10.025	11376	1315
T6SS	6	100	0.034	0.1	0	9	1
T6SS	6	100	0.034	0.1	10.025	10662	1979
Toxin	1	100	0.034	0.1	0	9	1
Toxin	1	100	0.034	0.1	10.025	12314	750
Toxin	2	100	0.034	0.1	0	9	1
Toxin	2	100	0.034	0.1	10.025	12479	707
Toxin	3	100	0.034	0.1	0	9	1
Toxin	3	100	0.034	0.1	10.025	12159	965
Toxin	4	100	0.034	0.1	0	9	1
Toxin	4	100	0.034	0.1	10.025	12440	641
Toxin	5	100	0.034	0.1	0	9	1
Toxin	5	100	0.034	0.1	10.025	12299	888
Toxin	6	100	0.034	0.1	0	9	1
Toxin	6	100	0.034	0.1	10.025	12082	979
T6SS	1	100	0.034	0.5	0	5	5
T6SS	1	100	0.034	0.5	10.025	4638	6894
T6SS	2	100	0.034	0.5	0	5	5
T6SS	2	100	0.034	0.5	10.025	4551	7097
T6SS	3	100	0.034	0.5	0	4	5
T6SS	3	100	0.034	0.5	10.025	4599	7236
T6SS	4	100	0.034	0.5	0	5	5
T6SS	4	100	0.034	0.5	10.025	5427	6248
T6SS	5	100	0.034	0.5	0	5	5
T6SS	5	100	0.034	0.5	10.025	4548	6389
T6SS	6	100	0.034	0.5	0	5	5
T6SS	6	100	0.034	0.5	10.025	4427	7069
Toxin	1	100	0.034	0.5	0	5	5
Toxin	1	100	0.034	0.5	10.025	8217	4273
Toxin	2	100	0.034	0.5	0	5	5
Toxin	2	100	0.034	0.5	10.025	7893	4547
Toxin	3	100	0.034	0.5	0	5	5
Toxin	3	100	0.034	0.5	10.025	6444	5781
Toxin	4	100	0.034	0.5	0	5	5
Toxin	4	100	0.034	0.5	10.025	6404	5690
Toxin	5	100	0.034	0.5	0	5	5
Toxin	5	100	0.034	0.5	10.025	7423	5194
Toxin	6	100	0.034	0.5	0	5	5
Toxin	6	100	0.034	0.5	10.025	8540	3983
T6SS	1	100	0.034	0.9	0	1	9
T6SS	1	100	0.034	0.9	10.025	712	10436
T6SS	2	100	0.034	0.9	0	1	9
T6SS	2	100	0.034	0.9	10.025	0	11339
T6SS	3	100	0.034	0.9	0	1	9
T6SS	3	100	0.034	0.9	10.025	1021	10305
T6SS	4	100	0.034	0.9	0	1	9
T6SS	4	100	0.034	0.9	10.025	0	11323
T6SS	5	100	0.034	0.9	0	1	9
T6SS	5	100	0.034	0.9	10.025	0	11302
T6SS	6	100	0.034	0.9	0	1	9
T6SS	6	100	0.034	0.9	10.025	680	10712
Toxin	1	100	0.034	0.9	0	1	9
Toxin	1	100	0.034	0.9	10.025	151	11188
Toxin	2	100	0.034	0.9	0	1	9
Toxin	2	100	0.034	0.9	10.025	736	10569
Toxin	3	100	0.034	0.9	0	1	9
Toxin	3	100	0.034	0.9	10.025	677	10594
Toxin	4	100	0.034	0.9	0	1	9
Toxin	4	100	0.034	0.9	10.025	85	11377
Toxin	5	100	0.034	0.9	0	1	9
Toxin	5	100	0.034	0.9	10.025	302	10762
Toxin	6	100	0.034	0.9	0	1	9
Toxin	6	100	0.034	0.9	10.025	269	10714
T6SS	1	100	0.1	0.1	0	27	3
T6SS	1	100	0.1	0.1	10.025	10903	1666
T6SS	2	100	0.1	0.1	0	27	3
T6SS	2	100	0.1	0.1	10.025	10152	1954
T6SS	3	100	0.1	0.1	0	27	3
T6SS	3	100	0.1	0.1	10.025	10836	1842
T6SS	4	100	0.1	0.1	0	27	3
T6SS	4	100	0.1	0.1	10.025	10287	1844
T6SS	5	100	0.1	0.1	0	26	3
T6SS	5	100	0.1	0.1	10.025	10736	1857
T6SS	6	100	0.1	0.1	0	27	3
T6SS	6	100	0.1	0.1	10.025	10805	1532
Toxin	1	100	0.1	0.1	0	27	3
Toxin	1	100	0.1	0.1	10.025	12123	808
Toxin	2	100	0.1	0.1	0	27	3
Toxin	2	100	0.1	0.1	10.025	11693	1333
Toxin	3	100	0.1	0.1	0	27	3
Toxin	3	100	0.1	0.1	10.025	12488	631
Toxin	4	100	0.1	0.1	0	27	3
Toxin	4	100	0.1	0.1	10.025	12272	811
Toxin	5	100	0.1	0.1	0	27	3
Toxin	5	100	0.1	0.1	10.025	12511	552
Toxin	6	100	0.1	0.1	0	27	3
Toxin	6	100	0.1	0.1	10.025	12481	575
T6SS	1	100	0.1	0.5	0	15	15
T6SS	1	100	0.1	0.5	10.025	1888	9180
T6SS	2	100	0.1	0.5	0	15	15
T6SS	2	100	0.1	0.5	10.025	1623	9556
T6SS	3	100	0.1	0.5	0	15	15
T6SS	3	100	0.1	0.5	10.025	1572	9685
T6SS	4	100	0.1	0.5	0	15	15
T6SS	4	100	0.1	0.5	10.025	1679	9334
T6SS	5	100	0.1	0.5	0	15	15
T6SS	5	100	0.1	0.5	10.025	1703	9337
T6SS	6	100	0.1	0.5	0	15	15
T6SS	6	100	0.1	0.5	10.025	2210	9110
Toxin	1	100	0.1	0.5	0	15	15
Toxin	1	100	0.1	0.5	10.025	7940	4550
Toxin	2	100	0.1	0.5	0	15	15
Toxin	2	100	0.1	0.5	10.025	6659	5445
Toxin	3	100	0.1	0.5	0	15	15
Toxin	3	100	0.1	0.5	10.025	7486	4760
Toxin	4	100	0.1	0.5	0	15	15
Toxin	4	100	0.1	0.5	10.025	6070	5776
Toxin	5	100	0.1	0.5	0	15	15
Toxin	5	100	0.1	0.5	10.025	6530	5578
Toxin	6	100	0.1	0.5	0	15	15
Toxin	6	100	0.1	0.5	10.025	7243	4923
T6SS	1	100	0.1	0.9	0	3	27
T6SS	1	100	0.1	0.9	10.025	0	11284
T6SS	2	100	0.1	0.9	0	3	27
T6SS	2	100	0.1	0.9	10.025	0	11099
T6SS	3	100	0.1	0.9	0	3	27
T6SS	3	100	0.1	0.9	10.025	0	11268
T6SS	4	100	0.1	0.9	0	3	27
T6SS	4	100	0.1	0.9	10.025	0	11334
T6SS	5	100	0.1	0.9	0	3	27
T6SS	5	100	0.1	0.9	10.025	0	11151
T6SS	6	100	0.1	0.9	0	2	27
T6SS	6	100	0.1	0.9	10.025	0	11209
Toxin	1	100	0.1	0.9	0	3	27
Toxin	1	100	0.1	0.9	10.025	0	11428
Toxin	2	100	0.1	0.9	0	3	27
Toxin	2	100	0.1	0.9	10.025	0	11519
Toxin	3	100	0.1	0.9	0	3	27
Toxin	3	100	0.1	0.9	10.025	0	11481
Toxin	4	100	0.1	0.9	0	3	27
Toxin	4	100	0.1	0.9	10.025	0	11557
Toxin	5	100	0.1	0.9	0	3	27
Toxin	5	100	0.1	0.9	10.025	0	11291
Toxin	6	100	0.1	0.9	0	3	27
Toxin	6	100	0.1	0.9	10.025	0	11499
T6SS	1	100	0.34	0.1	0	91	10
T6SS	1	100	0.34	0.1	10.025	8287	3305
T6SS	2	100	0.34	0.1	0	91	10
T6SS	2	100	0.34	0.1	10.025	8848	2837
T6SS	3	100	0.34	0.1	0	92	10
T6SS	3	100	0.34	0.1	10.025	8378	3307
T6SS	4	100	0.34	0.1	0	89	10
T6SS	4	100	0.34	0.1	10.025	7323	3884
T6SS	5	100	0.34	0.1	0	91	10
T6SS	5	100	0.34	0.1	10.025	8614	3072
T6SS	6	100	0.34	0.1	0	92	10
T6SS	6	100	0.34	0.1	10.025	7936	3326
Toxin	1	100	0.34	0.1	0	92	10
Toxin	1	100	0.34	0.1	10.025	12054	909
Toxin	2	100	0.34	0.1	0	92	10
Toxin	2	100	0.34	0.1	10.025	12034	902
Toxin	3	100	0.34	0.1	0	92	10
Toxin	3	100	0.34	0.1	10.025	12058	873
Toxin	4	100	0.34	0.1	0	92	10
Toxin	4	100	0.34	0.1	10.025	12465	564
Toxin	5	100	0.34	0.1	0	92	10
Toxin	5	100	0.34	0.1	10.025	12132	688
Toxin	6	100	0.34	0.1	0	92	10
Toxin	6	100	0.34	0.1	10.025	11564	1161
T6SS	1	100	0.34	0.5	0	47	51
T6SS	1	100	0.34	0.5	10.025	0	11115
T6SS	2	100	0.34	0.5	0	47	51
T6SS	2	100	0.34	0.5	10.025	0	10970
T6SS	3	100	0.34	0.5	0	48	51
T6SS	3	100	0.34	0.5	10.025	0	11210
T6SS	4	100	0.34	0.5	0	49	51
T6SS	4	100	0.34	0.5	10.025	0	11056
T6SS	5	100	0.34	0.5	0	50	51
T6SS	5	100	0.34	0.5	10.025	0	11033
T6SS	6	100	0.34	0.5	0	48	51
T6SS	6	100	0.34	0.5	10.025	0	11019
Toxin	1	100	0.34	0.5	0	51	51
Toxin	1	100	0.34	0.5	10.025	7221	4749
Toxin	2	100	0.34	0.5	0	51	51
Toxin	2	100	0.34	0.5	10.025	6399	5433
Toxin	3	100	0.34	0.5	0	51	51
Toxin	3	100	0.34	0.5	10.025	6949	4937
Toxin	4	100	0.34	0.5	0	51	51
Toxin	4	100	0.34	0.5	10.025	7795	4290
Toxin	5	100	0.34	0.5	0	51	51
Toxin	5	100	0.34	0.5	10.025	5668	5889
Toxin	6	100	0.34	0.5	0	51	51
Toxin	6	100	0.34	0.5	10.025	7511	4578
T6SS	1	100	0.34	0.9	0	8	92
T6SS	1	100	0.34	0.9	10.025	0	10830
T6SS	2	100	0.34	0.9	0	8	92
T6SS	2	100	0.34	0.9	10.025	0	10989
T6SS	3	100	0.34	0.9	0	10	92
T6SS	3	100	0.34	0.9	10.025	0	10875
T6SS	4	100	0.34	0.9	0	10	92
T6SS	4	100	0.34	0.9	10.025	0	11021
T6SS	5	100	0.34	0.9	0	9	92
T6SS	5	100	0.34	0.9	10.025	0	10982
T6SS	6	100	0.34	0.9	0	9	92
T6SS	6	100	0.34	0.9	10.025	0	10942
Toxin	1	100	0.34	0.9	0	10	92
Toxin	1	100	0.34	0.9	10.025	0	11227
Toxin	2	100	0.34	0.9	0	10	92
Toxin	2	100	0.34	0.9	10.025	0	11163
Toxin	3	100	0.34	0.9	0	10	92
Toxin	3	100	0.34	0.9	10.025	0	11265
Toxin	4	100	0.34	0.9	0	10	92
Toxin	4	100	0.34	0.9	10.025	0	11191
Toxin	5	100	0.34	0.9	0	10	92
Toxin	5	100	0.34	0.9	10.025	0	11374
Toxin	6	100	0.34	0.9	0	10	92
Toxin	6	100	0.34	0.9	10.025	0	11391
T6SS	1	100	1	0.1	0	263	30
T6SS	1	100	1	0.1	10.025	3312	7410
T6SS	2	100	1	0.1	0	259	30
T6SS	2	100	1	0.1	10.025	3662	6845
T6SS	3	100	1	0.1	0	261	30
T6SS	3	100	1	0.1	10.025	3718	7031
T6SS	4	100	1	0.1	0	261	30
T6SS	4	100	1	0.1	10.025	5435	5617
T6SS	5	100	1	0.1	0	258	30
T6SS	5	100	1	0.1	10.025	4278	6528
T6SS	6	100	1	0.1	0	259	30
T6SS	6	100	1	0.1	10.025	4862	6091
Toxin	1	100	1	0.1	0	270	30
Toxin	1	100	1	0.1	10.025	11985	697
Toxin	2	100	1	0.1	0	270	30
Toxin	2	100	1	0.1	10.025	12349	613
Toxin	3	100	1	0.1	0	270	30
Toxin	3	100	1	0.1	10.025	12270	531
Toxin	4	100	1	0.1	0	270	30
Toxin	4	100	1	0.1	10.025	11998	682
Toxin	5	100	1	0.1	0	270	30
Toxin	5	100	1	0.1	10.025	11709	881
Toxin	6	100	1	0.1	0	270	30
Toxin	6	100	1	0.1	10.025	11761	975
T6SS	1	100	1	0.5	0	129	150
T6SS	1	100	1	0.5	10.025	0	10975
T6SS	2	100	1	0.5	0	128	150
T6SS	2	100	1	0.5	10.025	0	10824
T6SS	3	100	1	0.5	0	133	150
T6SS	3	100	1	0.5	10.025	0	10943
T6SS	4	100	1	0.5	0	136	150
T6SS	4	100	1	0.5	10.025	0	10929
T6SS	5	100	1	0.5	0	129	150
T6SS	5	100	1	0.5	10.025	0	10844
T6SS	6	100	1	0.5	0	134	150
T6SS	6	100	1	0.5	10.025	0	10930
Toxin	1	100	1	0.5	0	150	150
Toxin	1	100	1	0.5	10.025	4769	6270
Toxin	2	100	1	0.5	0	150	150
Toxin	2	100	1	0.5	10.025	5726	5765
Toxin	3	100	1	0.5	0	150	150
Toxin	3	100	1	0.5	10.025	5153	6126
Toxin	4	100	1	0.5	0	150	150
Toxin	4	100	1	0.5	10.025	5870	5530
Toxin	5	100	1	0.5	0	150	150
Toxin	5	100	1	0.5	10.025	4836	6245
Toxin	6	100	1	0.5	0	150	150
Toxin	6	100	1	0.5	10.025	5111	6053
T6SS	1	100	1	0.9	0	22	270
T6SS	1	100	1	0.9	10.025	0	10809
T6SS	2	100	1	0.9	0	24	270
T6SS	2	100	1	0.9	10.025	0	10843
T6SS	3	100	1	0.9	0	22	270
T6SS	3	100	1	0.9	10.025	0	10732
T6SS	4	100	1	0.9	0	20	270
T6SS	4	100	1	0.9	10.025	0	10645
T6SS	5	100	1	0.9	0	19	270
T6SS	5	100	1	0.9	10.025	0	10822
T6SS	6	100	1	0.9	0	21	270
T6SS	6	100	1	0.9	10.025	0	10688
Toxin	1	100	1	0.9	0	30	270
Toxin	1	100	1	0.9	10.025	0	11312
Toxin	2	100	1	0.9	0	30	270
Toxin	2	100	1	0.9	10.025	0	11210
Toxin	3	100	1	0.9	0	30	270
Toxin	3	100	1	0.9	10.025	0	11246
Toxin	4	100	1	0.9	0	30	270
Toxin	4	100	1	0.9	10.025	0	11143
Toxin	5	100	1	0.9	0	30	270
Toxin	5	100	1	0.9	10.025	0	11170
Toxin	6	100	1	0.9	0	30	270
Toxin	6	100	1	0.9	10.025	0	11024

## Sheet: Model_SecretionRateSweep
Extended data figure 1B
WeaponType	Replicate	SecretionRate	InitialDensity	InitialProdFraction	Time	NumSensitives	NumProducers
T6SS	1	0	0.44	0.091	0	120	12
T6SS	1	0	0.44	0.091	10.025	11269	1744
Toxin	1	0	0.44	0.091	0	120	12
Toxin	1	0	0.44	0.091	10.025	12170	808
T6SS	2	0	0.44	0.091	0	120	12
T6SS	2	0	0.44	0.091	10.025	11681	1212
Toxin	2	0	0.44	0.091	0	120	12
Toxin	2	0	0.44	0.091	10.025	11789	1129
T6SS	3	0	0.44	0.091	0	120	12
T6SS	3	0	0.44	0.091	10.025	11864	1133
Toxin	3	0	0.44	0.091	0	120	12
Toxin	3	0	0.44	0.091	10.025	11547	1324
T6SS	4	0	0.44	0.091	0	120	12
T6SS	4	0	0.44	0.091	10.025	11234	1832
Toxin	4	0	0.44	0.091	0	120	12
Toxin	4	0	0.44	0.091	10.025	11697	1247
T6SS	5	0	0.44	0.091	0	120	12
T6SS	5	0	0.44	0.091	10.025	11627	1330
Toxin	5	0	0.44	0.091	0	120	12
Toxin	5	0	0.44	0.091	10.025	11820	1110
T6SS	6	0	0.44	0.091	0	120	12
T6SS	6	0	0.44	0.091	10.025	12364	690
Toxin	6	0	0.44	0.091	0	120	12
Toxin	6	0	0.44	0.091	10.025	11916	947
T6SS	7	0	0.44	0.091	0	120	12
T6SS	7	0	0.44	0.091	10.025	11366	1547
Toxin	7	0	0.44	0.091	0	120	12
Toxin	7	0	0.44	0.091	10.025	11810	1193
T6SS	1	0	0.44	0.25	0	99	33
T6SS	1	0	0.44	0.25	10.025	9650	3359
Toxin	1	0	0.44	0.25	0	99	33
Toxin	1	0	0.44	0.25	10.025	9976	2848
T6SS	2	0	0.44	0.25	0	99	33
T6SS	2	0	0.44	0.25	10.025	9520	3481
Toxin	2	0	0.44	0.25	0	99	33
Toxin	2	0	0.44	0.25	10.025	10430	2513
T6SS	3	0	0.44	0.25	0	99	33
T6SS	3	0	0.44	0.25	10.025	9895	3090
Toxin	3	0	0.44	0.25	0	99	33
Toxin	3	0	0.44	0.25	10.025	10344	2696
T6SS	4	0	0.44	0.25	0	99	33
T6SS	4	0	0.44	0.25	10.025	9612	3371
Toxin	4	0	0.44	0.25	0	99	33
Toxin	4	0	0.44	0.25	10.025	10101	2898
T6SS	5	0	0.44	0.25	0	99	33
T6SS	5	0	0.44	0.25	10.025	9914	3088
Toxin	5	0	0.44	0.25	0	99	33
Toxin	5	0	0.44	0.25	10.025	9164	3899
T6SS	6	0	0.44	0.25	0	99	33
T6SS	6	0	0.44	0.25	10.025	9577	3200
Toxin	6	0	0.44	0.25	0	99	33
Toxin	6	0	0.44	0.25	10.025	9576	3217
T6SS	7	0	0.44	0.25	0	99	33
T6SS	7	0	0.44	0.25	10.025	9717	3160
Toxin	7	0	0.44	0.25	0	99	33
Toxin	7	0	0.44	0.25	10.025	10229	2506
T6SS	1	0	0.44	0.5	0	66	66
T6SS	1	0	0.44	0.5	10.025	6087	6847
Toxin	1	0	0.44	0.5	0	66	66
Toxin	1	0	0.44	0.5	10.025	6316	6621
T6SS	2	0	0.44	0.5	0	66	66
T6SS	2	0	0.44	0.5	10.025	7301	5743
Toxin	2	0	0.44	0.5	0	66	66
Toxin	2	0	0.44	0.5	10.025	6388	6449
T6SS	3	0	0.44	0.5	0	66	66
T6SS	3	0	0.44	0.5	10.025	6369	6679
Toxin	3	0	0.44	0.5	0	66	66
Toxin	3	0	0.44	0.5	10.025	6486	6268
T6SS	4	0	0.44	0.5	0	66	66
T6SS	4	0	0.44	0.5	10.025	6185	6812
Toxin	4	0	0.44	0.5	0	66	66
Toxin	4	0	0.44	0.5	10.025	6219	6662
T6SS	5	0	0.44	0.5	0	66	66
T6SS	5	0	0.44	0.5	10.025	6975	5902
Toxin	5	0	0.44	0.5	0	66	66
Toxin	5	0	0.44	0.5	10.025	5784	7213
T6SS	6	0	0.44	0.5	0	66	66
T6SS	6	0	0.44	0.5	10.025	5946	6920
Toxin	6	0	0.44	0.5	0	66	66
Toxin	6	0	0.44	0.5	10.025	7158	5817
T6SS	7	0	0.44	0.5	0	66	66
T6SS	7	0	0.44	0.5	10.025	5718	7115
Toxin	7	0	0.44	0.5	0	66	66
Toxin	7	0	0.44	0.5	10.025	6282	6762
T6SS	1	0	0.44	0.75	0	33	99
T6SS	1	0	0.44	0.75	10.025	3743	9423
Toxin	1	0	0.44	0.75	0	33	99
Toxin	1	0	0.44	0.75	10.025	3109	9746
T6SS	2	0	0.44	0.75	0	33	99
T6SS	2	0	0.44	0.75	10.025	2867	10120
Toxin	2	0	0.44	0.75	0	33	99
Toxin	2	0	0.44	0.75	10.025	3587	9128
T6SS	3	0	0.44	0.75	0	33	99
T6SS	3	0	0.44	0.75	10.025	3433	9575
Toxin	3	0	0.44	0.75	0	33	99
Toxin	3	0	0.44	0.75	10.025	3631	9271
T6SS	4	0	0.44	0.75	0	33	99
T6SS	4	0	0.44	0.75	10.025	2986	9895
Toxin	4	0	0.44	0.75	0	33	99
Toxin	4	0	0.44	0.75	10.025	3753	9135
T6SS	5	0	0.44	0.75	0	33	99
T6SS	5	0	0.44	0.75	10.025	2975	10038
Toxin	5	0	0.44	0.75	0	33	99
Toxin	5	0	0.44	0.75	10.025	3416	9461
T6SS	6	0	0.44	0.75	0	33	99
T6SS	6	0	0.44	0.75	10.025	3462	9385
Toxin	6	0	0.44	0.75	0	33	99
Toxin	6	0	0.44	0.75	10.025	2856	9948
T6SS	7	0	0.44	0.75	0	33	99
T6SS	7	0	0.44	0.75	10.025	3816	9251
Toxin	7	0	0.44	0.75	0	33	99
Toxin	7	0	0.44	0.75	10.025	3225	9816
T6SS	1	0	0.44	0.91	0	12	120
T6SS	1	0	0.44	0.91	10.025	726	12040
Toxin	1	0	0.44	0.91	0	12	120
Toxin	1	0	0.44	0.91	10.025	1063	11738
T6SS	2	0	0.44	0.91	0	12	120
T6SS	2	0	0.44	0.91	10.025	1365	11510
Toxin	2	0	0.44	0.91	0	12	120
Toxin	2	0	0.44	0.91	10.025	1270	11667
T6SS	3	0	0.44	0.91	0	12	120
T6SS	3	0	0.44	0.91	10.025	1160	11847
Toxin	3	0	0.44	0.91	0	12	120
Toxin	3	0	0.44	0.91	10.025	1386	11371
T6SS	4	0	0.44	0.91	0	12	120
T6SS	4	0	0.44	0.91	10.025	1440	11438
Toxin	4	0	0.44	0.91	0	12	120
Toxin	4	0	0.44	0.91	10.025	861	12091
T6SS	5	0	0.44	0.91	0	12	120
T6SS	5	0	0.44	0.91	10.025	805	12231
Toxin	5	0	0.44	0.91	0	12	120
Toxin	5	0	0.44	0.91	10.025	1385	11403
T6SS	6	0	0.44	0.91	0	12	120
T6SS	6	0	0.44	0.91	10.025	949	12050
Toxin	6	0	0.44	0.91	0	12	120
Toxin	6	0	0.44	0.91	10.025	828	11880
T6SS	7	0	0.44	0.91	0	12	120
T6SS	7	0	0.44	0.91	10.025	1567	11660
Toxin	7	0	0.44	0.91	0	12	120
Toxin	7	0	0.44	0.91	10.025	1228	11663
T6SS	1	10	0.44	0.091	0	119	12
T6SS	1	10	0.44	0.091	10.025	9454	2987
Toxin	1	10	0.44	0.091	0	120	12
Toxin	1	10	0.44	0.091	10.025	11847	1176
T6SS	2	10	0.44	0.091	0	120	12
T6SS	2	10	0.44	0.091	10.025	10611	1677
Toxin	2	10	0.44	0.091	0	120	12
Toxin	2	10	0.44	0.091	10.025	11995	898
T6SS	3	10	0.44	0.091	0	120	12
T6SS	3	10	0.44	0.091	10.025	10003	2460
Toxin	3	10	0.44	0.091	0	120	12
Toxin	3	10	0.44	0.091	10.025	11908	994
T6SS	4	10	0.44	0.091	0	120	12
T6SS	4	10	0.44	0.091	10.025	9781	2540
Toxin	4	10	0.44	0.091	0	120	12
Toxin	4	10	0.44	0.091	10.025	11594	1302
T6SS	5	10	0.44	0.091	0	120	12
T6SS	5	10	0.44	0.091	10.025	10284	2140
Toxin	5	10	0.44	0.091	0	120	12
Toxin	5	10	0.44	0.091	10.025	11830	996
T6SS	6	10	0.44	0.091	0	120	12
T6SS	6	10	0.44	0.091	10.025	9928	2305
Toxin	6	10	0.44	0.091	0	120	12
Toxin	6	10	0.44	0.091	10.025	11941	1208
T6SS	7	10	0.44	0.091	0	119	12
T6SS	7	10	0.44	0.091	10.025	10000	2287
Toxin	7	10	0.44	0.091	0	120	12
Toxin	7	10	0.44	0.091	10.025	11990	991
T6SS	1	10	0.44	0.25	0	98	33
T6SS	1	10	0.44	0.25	10.025	4627	7907
Toxin	1	10	0.44	0.25	0	99	33
Toxin	1	10	0.44	0.25	10.025	9590	3230
T6SS	2	10	0.44	0.25	0	99	33
T6SS	2	10	0.44	0.25	10.025	4314	7909
Toxin	2	10	0.44	0.25	0	99	33
Toxin	2	10	0.44	0.25	10.025	9956	2815
T6SS	3	10	0.44	0.25	0	98	33
T6SS	3	10	0.44	0.25	10.025	4455	7869
Toxin	3	10	0.44	0.25	0	99	33
Toxin	3	10	0.44	0.25	10.025	10848	1951
T6SS	4	10	0.44	0.25	0	99	33
T6SS	4	10	0.44	0.25	10.025	3738	8629
Toxin	4	10	0.44	0.25	0	99	33
Toxin	4	10	0.44	0.25	10.025	10213	2696
T6SS	5	10	0.44	0.25	0	99	33
T6SS	5	10	0.44	0.25	10.025	4733	7628
Toxin	5	10	0.44	0.25	0	99	33
Toxin	5	10	0.44	0.25	10.025	9754	2995
T6SS	6	10	0.44	0.25	0	99	33
T6SS	6	10	0.44	0.25	10.025	4736	7436
Toxin	6	10	0.44	0.25	0	99	33
Toxin	6	10	0.44	0.25	10.025	9973	2958
T6SS	7	10	0.44	0.25	0	99	33
T6SS	7	10	0.44	0.25	10.025	4837	7516
Toxin	7	10	0.44	0.25	0	99	33
Toxin	7	10	0.44	0.25	10.025	9482	3214
T6SS	1	10	0.44	0.5	0	64	66
T6SS	1	10	0.44	0.5	10.025	533	12069
Toxin	1	10	0.44	0.5	0	66	66
Toxin	1	10	0.44	0.5	10.025	6958	5763
T6SS	2	10	0.44	0.5	0	66	66
T6SS	2	10	0.44	0.5	10.025	101	12382
Toxin	2	10	0.44	0.5	0	66	66
Toxin	2	10	0.44	0.5	10.025	6689	6004
T6SS	3	10	0.44	0.5	0	66	66
T6SS	3	10	0.44	0.5	10.025	218	12362
Toxin	3	10	0.44	0.5	0	66	66
Toxin	3	10	0.44	0.5	10.025	6500	6166
T6SS	4	10	0.44	0.5	0	65	66
T6SS	4	10	0.44	0.5	10.025	547	12174
Toxin	4	10	0.44	0.5	0	66	66
Toxin	4	10	0.44	0.5	10.025	7152	5469
T6SS	5	10	0.44	0.5	0	65	66
T6SS	5	10	0.44	0.5	10.025	143	12383
Toxin	5	10	0.44	0.5	0	66	66
Toxin	5	10	0.44	0.5	10.025	6941	5642
T6SS	6	10	0.44	0.5	0	66	66
T6SS	6	10	0.44	0.5	10.025	962	11841
Toxin	6	10	0.44	0.5	0	66	66
Toxin	6	10	0.44	0.5	10.025	6922	5899
T6SS	7	10	0.44	0.5	0	66	66
T6SS	7	10	0.44	0.5	10.025	218	12591
Toxin	7	10	0.44	0.5	0	66	66
Toxin	7	10	0.44	0.5	10.025	6319	6394
T6SS	1	10	0.44	0.75	0	33	99
T6SS	1	10	0.44	0.75	10.025	0	12589
Toxin	1	10	0.44	0.75	0	33	99
Toxin	1	10	0.44	0.75	10.025	3313	8978
T6SS	2	10	0.44	0.75	0	33	99
T6SS	2	10	0.44	0.75	10.025	0	12634
Toxin	2	10	0.44	0.75	0	33	99
Toxin	2	10	0.44	0.75	10.025	3724	8544
T6SS	3	10	0.44	0.75	0	33	99
T6SS	3	10	0.44	0.75	10.025	0	12734
Toxin	3	10	0.44	0.75	0	33	99
Toxin	3	10	0.44	0.75	10.025	3056	9369
T6SS	4	10	0.44	0.75	0	33	99
T6SS	4	10	0.44	0.75	10.025	0	12484
Toxin	4	10	0.44	0.75	0	33	99
Toxin	4	10	0.44	0.75	10.025	3093	9382
T6SS	5	10	0.44	0.75	0	32	99
T6SS	5	10	0.44	0.75	10.025	0	12698
Toxin	5	10	0.44	0.75	0	33	99
Toxin	5	10	0.44	0.75	10.025	3543	8818
T6SS	6	10	0.44	0.75	0	33	99
T6SS	6	10	0.44	0.75	10.025	0	12522
Toxin	6	10	0.44	0.75	0	33	99
Toxin	6	10	0.44	0.75	10.025	3307	9218
T6SS	7	10	0.44	0.75	0	33	99
T6SS	7	10	0.44	0.75	10.025	0	12742
Toxin	7	10	0.44	0.75	0	33	99
Toxin	7	10	0.44	0.75	10.025	3337	9220
T6SS	1	10	0.44	0.91	0	12	120
T6SS	1	10	0.44	0.91	10.025	0	12763
Toxin	1	10	0.44	0.91	0	12	120
Toxin	1	10	0.44	0.91	10.025	1320	11251
T6SS	2	10	0.44	0.91	0	12	120
T6SS	2	10	0.44	0.91	10.025	0	12633
Toxin	2	10	0.44	0.91	0	12	120
Toxin	2	10	0.44	0.91	10.025	1036	11492
T6SS	3	10	0.44	0.91	0	11	120
T6SS	3	10	0.44	0.91	10.025	0	12457
Toxin	3	10	0.44	0.91	0	12	120
Toxin	3	10	0.44	0.91	10.025	1580	11078
T6SS	4	10	0.44	0.91	0	12	120
T6SS	4	10	0.44	0.91	10.025	0	12668
Toxin	4	10	0.44	0.91	0	12	120
Toxin	4	10	0.44	0.91	10.025	1732	10861
T6SS	5	10	0.44	0.91	0	12	120
T6SS	5	10	0.44	0.91	10.025	0	12700
Toxin	5	10	0.44	0.91	0	12	120
Toxin	5	10	0.44	0.91	10.025	1509	10982
T6SS	6	10	0.44	0.91	0	12	120
T6SS	6	10	0.44	0.91	10.025	0	12601
Toxin	6	10	0.44	0.91	0	12	120
Toxin	6	10	0.44	0.91	10.025	1223	11263
T6SS	7	10	0.44	0.91	0	12	120
T6SS	7	10	0.44	0.91	10.025	0	12579
Toxin	7	10	0.44	0.91	0	12	120
Toxin	7	10	0.44	0.91	10.025	1435	11038
T6SS	1	20	0.44	0.091	0	120	12
T6SS	1	20	0.44	0.091	10.025	9523	2642
Toxin	1	20	0.44	0.091	0	120	12
Toxin	1	20	0.44	0.091	10.025	11779	1273
T6SS	2	20	0.44	0.091	0	119	12
T6SS	2	20	0.44	0.091	10.025	9378	2701
Toxin	2	20	0.44	0.091	0	120	12
Toxin	2	20	0.44	0.091	10.025	11489	1368
T6SS	3	20	0.44	0.091	0	120	12
T6SS	3	20	0.44	0.091	10.025	8928	3292
Toxin	3	20	0.44	0.091	0	120	12
Toxin	3	20	0.44	0.091	10.025	11809	1188
T6SS	4	20	0.44	0.091	0	120	12
T6SS	4	20	0.44	0.091	10.025	9667	2583
Toxin	4	20	0.44	0.091	0	120	12
Toxin	4	20	0.44	0.091	10.025	11784	990
T6SS	5	20	0.44	0.091	0	120	12
T6SS	5	20	0.44	0.091	10.025	9087	2884
Toxin	5	20	0.44	0.091	0	120	12
Toxin	5	20	0.44	0.091	10.025	12195	728
T6SS	6	20	0.44	0.091	0	120	12
T6SS	6	20	0.44	0.091	10.025	8197	3608
Toxin	6	20	0.44	0.091	0	120	12
Toxin	6	20	0.44	0.091	10.025	11971	934
T6SS	7	20	0.44	0.091	0	120	12
T6SS	7	20	0.44	0.091	10.025	7983	4006
Toxin	7	20	0.44	0.091	0	120	12
Toxin	7	20	0.44	0.091	10.025	11823	947
T6SS	1	20	0.44	0.25	0	97	33
T6SS	1	20	0.44	0.25	10.025	1922	10233
Toxin	1	20	0.44	0.25	0	99	33
Toxin	1	20	0.44	0.25	10.025	9689	2985
T6SS	2	20	0.44	0.25	0	99	33
T6SS	2	20	0.44	0.25	10.025	2975	9098
Toxin	2	20	0.44	0.25	0	99	33
Toxin	2	20	0.44	0.25	10.025	10299	2289
T6SS	3	20	0.44	0.25	0	97	33
T6SS	3	20	0.44	0.25	10.025	2510	9739
Toxin	3	20	0.44	0.25	0	99	33
Toxin	3	20	0.44	0.25	10.025	9047	3441
T6SS	4	20	0.44	0.25	0	97	33
T6SS	4	20	0.44	0.25	10.025	1808	10838
Toxin	4	20	0.44	0.25	0	99	33
Toxin	4	20	0.44	0.25	10.025	9813	2798
T6SS	5	20	0.44	0.25	0	98	33
T6SS	5	20	0.44	0.25	10.025	3160	8799
Toxin	5	20	0.44	0.25	0	99	33
Toxin	5	20	0.44	0.25	10.025	10353	2433
T6SS	6	20	0.44	0.25	0	98	33
T6SS	6	20	0.44	0.25	10.025	1949	10363
Toxin	6	20	0.44	0.25	0	99	33
Toxin	6	20	0.44	0.25	10.025	10251	2428
T6SS	7	20	0.44	0.25	0	98	33
T6SS	7	20	0.44	0.25	10.025	2556	9493
Toxin	7	20	0.44	0.25	0	99	33
Toxin	7	20	0.44	0.25	10.025	9217	3353
T6SS	1	20	0.44	0.5	0	66	66
T6SS	1	20	0.44	0.5	10.025	19	12348
Toxin	1	20	0.44	0.5	0	66	66
Toxin	1	20	0.44	0.5	10.025	7273	5311
T6SS	2	20	0.44	0.5	0	65	66
T6SS	2	20	0.44	0.5	10.025	176	12218
Toxin	2	20	0.44	0.5	0	66	66
Toxin	2	20	0.44	0.5	10.025	6928	5557
T6SS	3	20	0.44	0.5	0	66	66
T6SS	3	20	0.44	0.5	10.025	275	11934
Toxin	3	20	0.44	0.5	0	66	66
Toxin	3	20	0.44	0.5	10.025	7305	5236
T6SS	4	20	0.44	0.5	0	66	66
T6SS	4	20	0.44	0.5	10.025	0	12561
Toxin	4	20	0.44	0.5	0	66	66
Toxin	4	20	0.44	0.5	10.025	6717	5836
T6SS	5	20	0.44	0.5	0	64	66
T6SS	5	20	0.44	0.5	10.025	0	12827
Toxin	5	20	0.44	0.5	0	66	66
Toxin	5	20	0.44	0.5	10.025	6257	6111
T6SS	6	20	0.44	0.5	0	66	66
T6SS	6	20	0.44	0.5	10.025	1027	11120
Toxin	6	20	0.44	0.5	0	66	66
Toxin	6	20	0.44	0.5	10.025	7462	4873
T6SS	7	20	0.44	0.5	0	64	66
T6SS	7	20	0.44	0.5	10.025	103	12552
Toxin	7	20	0.44	0.5	0	66	66
Toxin	7	20	0.44	0.5	10.025	6416	6002
T6SS	1	20	0.44	0.75	0	33	99
T6SS	1	20	0.44	0.75	10.025	0	12323
Toxin	1	20	0.44	0.75	0	33	99
Toxin	1	20	0.44	0.75	10.025	4075	8126
T6SS	2	20	0.44	0.75	0	32	99
T6SS	2	20	0.44	0.75	10.025	0	12305
Toxin	2	20	0.44	0.75	0	33	99
Toxin	2	20	0.44	0.75	10.025	2801	9485
T6SS	3	20	0.44	0.75	0	32	99
T6SS	3	20	0.44	0.75	10.025	0	12303
Toxin	3	20	0.44	0.75	0	33	99
Toxin	3	20	0.44	0.75	10.025	3564	8605
T6SS	4	20	0.44	0.75	0	32	99
T6SS	4	20	0.44	0.75	10.025	0	12261
Toxin	4	20	0.44	0.75	0	33	99
Toxin	4	20	0.44	0.75	10.025	3777	8455
T6SS	5	20	0.44	0.75	0	31	99
T6SS	5	20	0.44	0.75	10.025	0	12228
Toxin	5	20	0.44	0.75	0	33	99
Toxin	5	20	0.44	0.75	10.025	3435	9038
T6SS	6	20	0.44	0.75	0	33	99
T6SS	6	20	0.44	0.75	10.025	0	12245
Toxin	6	20	0.44	0.75	0	33	99
Toxin	6	20	0.44	0.75	10.025	3583	8854
T6SS	7	20	0.44	0.75	0	33	99
T6SS	7	20	0.44	0.75	10.025	0	12202
Toxin	7	20	0.44	0.75	0	33	99
Toxin	7	20	0.44	0.75	10.025	4124	8154
T6SS	1	20	0.44	0.91	0	12	120
T6SS	1	20	0.44	0.91	10.025	0	12100
Toxin	1	20	0.44	0.91	0	12	120
Toxin	1	20	0.44	0.91	10.025	1134	11254
T6SS	2	20	0.44	0.91	0	12	120
T6SS	2	20	0.44	0.91	10.025	0	12289
Toxin	2	20	0.44	0.91	0	12	120
Toxin	2	20	0.44	0.91	10.025	1250	10883
T6SS	3	20	0.44	0.91	0	12	120
T6SS	3	20	0.44	0.91	10.025	0	12266
Toxin	3	20	0.44	0.91	0	12	120
Toxin	3	20	0.44	0.91	10.025	1404	10997
T6SS	4	20	0.44	0.91	0	12	120
T6SS	4	20	0.44	0.91	10.025	0	12344
Toxin	4	20	0.44	0.91	0	12	120
Toxin	4	20	0.44	0.91	10.025	1080	10995
T6SS	5	20	0.44	0.91	0	10	120
T6SS	5	20	0.44	0.91	10.025	0	12168
Toxin	5	20	0.44	0.91	0	12	120
Toxin	5	20	0.44	0.91	10.025	1204	10896
T6SS	6	20	0.44	0.91	0	12	120
T6SS	6	20	0.44	0.91	10.025	0	12147
Toxin	6	20	0.44	0.91	0	12	120
Toxin	6	20	0.44	0.91	10.025	1559	10348
T6SS	7	20	0.44	0.91	0	12	120
T6SS	7	20	0.44	0.91	10.025	0	12471
Toxin	7	20	0.44	0.91	0	12	120
Toxin	7	20	0.44	0.91	10.025	1400	10782
T6SS	1	50	0.44	0.091	0	120	12
T6SS	1	50	0.44	0.091	10.025	7972	3654
Toxin	1	50	0.44	0.091	0	120	12
Toxin	1	50	0.44	0.091	10.025	11848	1055
T6SS	2	50	0.44	0.091	0	117	12
T6SS	2	50	0.44	0.091	10.025	9256	2753
Toxin	2	50	0.44	0.091	0	120	12
Toxin	2	50	0.44	0.091	10.025	12171	634
T6SS	3	50	0.44	0.091	0	119	12
T6SS	3	50	0.44	0.091	10.025	8074	3415
Toxin	3	50	0.44	0.091	0	120	12
Toxin	3	50	0.44	0.091	10.025	11785	1051
T6SS	4	50	0.44	0.091	0	119	12
T6SS	4	50	0.44	0.091	10.025	7386	3742
Toxin	4	50	0.44	0.091	0	120	12
Toxin	4	50	0.44	0.091	10.025	12221	728
T6SS	5	50	0.44	0.091	0	120	12
T6SS	5	50	0.44	0.091	10.025	6323	4330
Toxin	5	50	0.44	0.091	0	120	12
Toxin	5	50	0.44	0.091	10.025	11336	1226
T6SS	6	50	0.44	0.091	0	120	12
T6SS	6	50	0.44	0.091	10.025	8763	2733
Toxin	6	50	0.44	0.091	0	120	12
Toxin	6	50	0.44	0.091	10.025	12024	998
T6SS	7	50	0.44	0.091	0	118	12
T6SS	7	50	0.44	0.091	10.025	8310	3227
Toxin	7	50	0.44	0.091	0	120	12
Toxin	7	50	0.44	0.091	10.025	12489	417
T6SS	1	50	0.44	0.25	0	98	33
T6SS	1	50	0.44	0.25	10.025	2336	8584
Toxin	1	50	0.44	0.25	0	99	33
Toxin	1	50	0.44	0.25	10.025	10501	2126
T6SS	2	50	0.44	0.25	0	99	33
T6SS	2	50	0.44	0.25	10.025	1032	9537
Toxin	2	50	0.44	0.25	0	99	33
Toxin	2	50	0.44	0.25	10.025	10276	2091
T6SS	3	50	0.44	0.25	0	96	33
T6SS	3	50	0.44	0.25	10.025	204	10384
Toxin	3	50	0.44	0.25	0	99	33
Toxin	3	50	0.44	0.25	10.025	10313	2179
T6SS	4	50	0.44	0.25	0	96	33
T6SS	4	50	0.44	0.25	10.025	2819	8469
Toxin	4	50	0.44	0.25	0	99	33
Toxin	4	50	0.44	0.25	10.025	10409	2080
T6SS	5	50	0.44	0.25	0	99	33
T6SS	5	50	0.44	0.25	10.025	1484	9326
Toxin	5	50	0.44	0.25	0	99	33
Toxin	5	50	0.44	0.25	10.025	10086	2573
T6SS	6	50	0.44	0.25	0	99	33
T6SS	6	50	0.44	0.25	10.025	2233	8876
Toxin	6	50	0.44	0.25	0	99	33
Toxin	6	50	0.44	0.25	10.025	9889	2679
T6SS	7	50	0.44	0.25	0	95	33
T6SS	7	50	0.44	0.25	10.025	1575	8936
Toxin	7	50	0.44	0.25	0	99	33
Toxin	7	50	0.44	0.25	10.025	10177	2389
T6SS	1	50	0.44	0.5	0	64	66
T6SS	1	50	0.44	0.5	10.025	0	11033
Toxin	1	50	0.44	0.5	0	66	66
Toxin	1	50	0.44	0.5	10.025	6775	5461
T6SS	2	50	0.44	0.5	0	65	66
T6SS	2	50	0.44	0.5	10.025	0	11302
Toxin	2	50	0.44	0.5	0	66	66
Toxin	2	50	0.44	0.5	10.025	6672	5443
T6SS	3	50	0.44	0.5	0	63	66
T6SS	3	50	0.44	0.5	10.025	0	11559
Toxin	3	50	0.44	0.5	0	66	66
Toxin	3	50	0.44	0.5	10.025	7438	4679
T6SS	4	50	0.44	0.5	0	65	66
T6SS	4	50	0.44	0.5	10.025	0	11518
Toxin	4	50	0.44	0.5	0	66	66
Toxin	4	50	0.44	0.5	10.025	7414	4816
T6SS	5	50	0.44	0.5	0	65	66
T6SS	5	50	0.44	0.5	10.025	0	11517
Toxin	5	50	0.44	0.5	0	66	66
Toxin	5	50	0.44	0.5	10.025	7238	4907
T6SS	6	50	0.44	0.5	0	64	66
T6SS	6	50	0.44	0.5	10.025	0	11077
Toxin	6	50	0.44	0.5	0	66	66
Toxin	6	50	0.44	0.5	10.025	6964	5175
T6SS	7	50	0.44	0.5	0	64	66
T6SS	7	50	0.44	0.5	10.025	0	11381
Toxin	7	50	0.44	0.5	0	66	66
Toxin	7	50	0.44	0.5	10.025	7733	4573
T6SS	1	50	0.44	0.75	0	32	99
T6SS	1	50	0.44	0.75	10.025	0	11788
Toxin	1	50	0.44	0.75	0	33	99
Toxin	1	50	0.44	0.75	10.025	3439	8471
T6SS	2	50	0.44	0.75	0	32	99
T6SS	2	50	0.44	0.75	10.025	0	11682
Toxin	2	50	0.44	0.75	0	33	99
Toxin	2	50	0.44	0.75	10.025	4618	7424
T6SS	3	50	0.44	0.75	0	29	99
T6SS	3	50	0.44	0.75	10.025	0	11411
Toxin	3	50	0.44	0.75	0	33	99
Toxin	3	50	0.44	0.75	10.025	3892	7916
T6SS	4	50	0.44	0.75	0	32	99
T6SS	4	50	0.44	0.75	10.025	0	11565
Toxin	4	50	0.44	0.75	0	33	99
Toxin	4	50	0.44	0.75	10.025	3950	7836
T6SS	5	50	0.44	0.75	0	30	99
T6SS	5	50	0.44	0.75	10.025	0	11576
Toxin	5	50	0.44	0.75	0	33	99
Toxin	5	50	0.44	0.75	10.025	4118	7965
T6SS	6	50	0.44	0.75	0	31	99
T6SS	6	50	0.44	0.75	10.025	0	11603
Toxin	6	50	0.44	0.75	0	33	99
Toxin	6	50	0.44	0.75	10.025	3651	7847
T6SS	7	50	0.44	0.75	0	32	99
T6SS	7	50	0.44	0.75	10.025	0	11476
Toxin	7	50	0.44	0.75	0	33	99
Toxin	7	50	0.44	0.75	10.025	4294	7427
T6SS	1	50	0.44	0.91	0	12	120
T6SS	1	50	0.44	0.91	10.025	0	11835
Toxin	1	50	0.44	0.91	0	12	120
Toxin	1	50	0.44	0.91	10.025	979	10482
T6SS	2	50	0.44	0.91	0	10	120
T6SS	2	50	0.44	0.91	10.025	0	11818
Toxin	2	50	0.44	0.91	0	12	120
Toxin	2	50	0.44	0.91	10.025	1733	9803
T6SS	3	50	0.44	0.91	0	10	120
T6SS	3	50	0.44	0.91	10.025	0	11475
Toxin	3	50	0.44	0.91	0	12	120
Toxin	3	50	0.44	0.91	10.025	1376	10023
T6SS	4	50	0.44	0.91	0	11	120
T6SS	4	50	0.44	0.91	10.025	0	11581
Toxin	4	50	0.44	0.91	0	12	120
Toxin	4	50	0.44	0.91	10.025	2097	9601
T6SS	5	50	0.44	0.91	0	12	120
T6SS	5	50	0.44	0.91	10.025	0	11546
Toxin	5	50	0.44	0.91	0	12	120
Toxin	5	50	0.44	0.91	10.025	1178	10358
T6SS	6	50	0.44	0.91	0	12	120
T6SS	6	50	0.44	0.91	10.025	0	11646
Toxin	6	50	0.44	0.91	0	12	120
Toxin	6	50	0.44	0.91	10.025	1521	10395
T6SS	7	50	0.44	0.91	0	11	120
T6SS	7	50	0.44	0.91	10.025	0	12138
Toxin	7	50	0.44	0.91	0	12	120
Toxin	7	50	0.44	0.91	10.025	1024	10393
T6SS	1	100	0.44	0.091	0	118	12
T6SS	1	100	0.44	0.091	10.025	7960	3501
Toxin	1	100	0.44	0.091	0	120	12
Toxin	1	100	0.44	0.091	10.025	12054	721
T6SS	2	100	0.44	0.091	0	118	12
T6SS	2	100	0.44	0.091	10.025	8116	3293
Toxin	2	100	0.44	0.091	0	120	12
Toxin	2	100	0.44	0.091	10.025	12134	674
T6SS	3	100	0.44	0.091	0	118	12
T6SS	3	100	0.44	0.091	10.025	7195	4130
Toxin	3	100	0.44	0.091	0	120	12
Toxin	3	100	0.44	0.091	10.025	12061	699
T6SS	4	100	0.44	0.091	0	120	12
T6SS	4	100	0.44	0.091	10.025	7858	3568
Toxin	4	100	0.44	0.091	0	120	12
Toxin	4	100	0.44	0.091	10.025	12087	743
T6SS	5	100	0.44	0.091	0	118	12
T6SS	5	100	0.44	0.091	10.025	7887	3428
Toxin	5	100	0.44	0.091	0	120	12
Toxin	5	100	0.44	0.091	10.025	11855	963
T6SS	6	100	0.44	0.091	0	119	12
T6SS	6	100	0.44	0.091	10.025	6593	4660
Toxin	6	100	0.44	0.091	0	120	12
Toxin	6	100	0.44	0.091	10.025	12424	444
T6SS	7	100	0.44	0.091	0	119	12
T6SS	7	100	0.44	0.091	10.025	7660	3736
Toxin	7	100	0.44	0.091	0	120	12
Toxin	7	100	0.44	0.091	10.025	12345	614
T6SS	1	100	0.44	0.25	0	98	33
T6SS	1	100	0.44	0.25	10.025	2971	8104
Toxin	1	100	0.44	0.25	0	99	33
Toxin	1	100	0.44	0.25	10.025	10605	1949
T6SS	2	100	0.44	0.25	0	91	33
T6SS	2	100	0.44	0.25	10.025	571	10399
Toxin	2	100	0.44	0.25	0	99	33
Toxin	2	100	0.44	0.25	10.025	10092	2347
T6SS	3	100	0.44	0.25	0	93	33
T6SS	3	100	0.44	0.25	10.025	0	11132
Toxin	3	100	0.44	0.25	0	99	33
Toxin	3	100	0.44	0.25	10.025	9979	2608
T6SS	4	100	0.44	0.25	0	95	33
T6SS	4	100	0.44	0.25	10.025	453	10338
Toxin	4	100	0.44	0.25	0	99	33
Toxin	4	100	0.44	0.25	10.025	10181	2405
T6SS	5	100	0.44	0.25	0	96	33
T6SS	5	100	0.44	0.25	10.025	3074	8049
Toxin	5	100	0.44	0.25	0	99	33
Toxin	5	100	0.44	0.25	10.025	10316	2305
T6SS	6	100	0.44	0.25	0	97	33
T6SS	6	100	0.44	0.25	10.025	1076	9851
Toxin	6	100	0.44	0.25	0	99	33
Toxin	6	100	0.44	0.25	10.025	10862	1777
T6SS	7	100	0.44	0.25	0	98	33
T6SS	7	100	0.44	0.25	10.025	1141	10009
Toxin	7	100	0.44	0.25	0	99	33
Toxin	7	100	0.44	0.25	10.025	10988	1769
T6SS	1	100	0.44	0.5	0	63	66
T6SS	1	100	0.44	0.5	10.025	0	11073
Toxin	1	100	0.44	0.5	0	66	66
Toxin	1	100	0.44	0.5	10.025	7592	4532
T6SS	2	100	0.44	0.5	0	64	66
T6SS	2	100	0.44	0.5	10.025	0	10992
Toxin	2	100	0.44	0.5	0	66	66
Toxin	2	100	0.44	0.5	10.025	5102	6316
T6SS	3	100	0.44	0.5	0	60	66
T6SS	3	100	0.44	0.5	10.025	0	11140
Toxin	3	100	0.44	0.5	0	66	66
Toxin	3	100	0.44	0.5	10.025	6614	5277
T6SS	4	100	0.44	0.5	0	65	66
T6SS	4	100	0.44	0.5	10.025	0	11073
Toxin	4	100	0.44	0.5	0	66	66
Toxin	4	100	0.44	0.5	10.025	7875	4294
T6SS	5	100	0.44	0.5	0	64	66
T6SS	5	100	0.44	0.5	10.025	583	10334
Toxin	5	100	0.44	0.5	0	66	66
Toxin	5	100	0.44	0.5	10.025	7585	4486
T6SS	6	100	0.44	0.5	0	64	66
T6SS	6	100	0.44	0.5	10.025	0	10891
Toxin	6	100	0.44	0.5	0	66	66
Toxin	6	100	0.44	0.5	10.025	6361	5488
T6SS	7	100	0.44	0.5	0	60	66
T6SS	7	100	0.44	0.5	10.025	0	10978
Toxin	7	100	0.44	0.5	0	66	66
Toxin	7	100	0.44	0.5	10.025	6783	5055
T6SS	1	100	0.44	0.75	0	31	99
T6SS	1	100	0.44	0.75	10.025	0	10895
Toxin	1	100	0.44	0.75	0	33	99
Toxin	1	100	0.44	0.75	10.025	0	11296
T6SS	2	100	0.44	0.75	0	29	99
T6SS	2	100	0.44	0.75	10.025	0	10927
Toxin	2	100	0.44	0.75	0	33	99
Toxin	2	100	0.44	0.75	10.025	0	11368
T6SS	3	100	0.44	0.75	0	29	99
T6SS	3	100	0.44	0.75	10.025	0	10971
Toxin	3	100	0.44	0.75	0	33	99
Toxin	3	100	0.44	0.75	10.025	0	11169
T6SS	4	100	0.44	0.75	0	30	99
T6SS	4	100	0.44	0.75	10.025	0	10860
Toxin	4	100	0.44	0.75	0	33	99
Toxin	4	100	0.44	0.75	10.025	0	11205
T6SS	5	100	0.44	0.75	0	27	99
T6SS	5	100	0.44	0.75	10.025	0	10993
Toxin	5	100	0.44	0.75	0	33	99
Toxin	5	100	0.44	0.75	10.025	0	11131
T6SS	6	100	0.44	0.75	0	27	99
T6SS	6	100	0.44	0.75	10.025	0	11019
Toxin	6	100	0.44	0.75	0	33	99
Toxin	6	100	0.44	0.75	10.025	0	11064
T6SS	7	100	0.44	0.75	0	31	99
T6SS	7	100	0.44	0.75	10.025	0	10955
Toxin	7	100	0.44	0.75	0	33	99
Toxin	7	100	0.44	0.75	10.025	0	11236
T6SS	1	100	0.44	0.91	0	11	120
T6SS	1	100	0.44	0.91	10.025	0	10890
Toxin	1	100	0.44	0.91	0	12	120
Toxin	1	100	0.44	0.91	10.025	0	11131
T6SS	2	100	0.44	0.91	0	11	120
T6SS	2	100	0.44	0.91	10.025	0	10834
Toxin	2	100	0.44	0.91	0	12	120
Toxin	2	100	0.44	0.91	10.025	0	11151
T6SS	3	100	0.44	0.91	0	10	120
T6SS	3	100	0.44	0.91	10.025	0	10944
Toxin	3	100	0.44	0.91	0	12	120
Toxin	3	100	0.44	0.91	10.025	0	11069
T6SS	4	100	0.44	0.91	0	9	120
T6SS	4	100	0.44	0.91	10.025	0	10973
Toxin	4	100	0.44	0.91	0	12	120
Toxin	4	100	0.44	0.91	10.025	0	11201
T6SS	5	100	0.44	0.91	0	8	120
T6SS	5	100	0.44	0.91	10.025	0	10899
Toxin	5	100	0.44	0.91	0	12	120
Toxin	5	100	0.44	0.91	10.025	0	10960
T6SS	6	100	0.44	0.91	0	12	120
T6SS	6	100	0.44	0.91	10.025	0	10990
Toxin	6	100	0.44	0.91	0	12	120
Toxin	6	100	0.44	0.91	10.025	0	11076
T6SS	7	100	0.44	0.91	0	12	120
T6SS	7	100	0.44	0.91	10.025	0	10795
Toxin	7	100	0.44	0.91	0	12	120
Toxin	7	100	0.44	0.91	10.025	0	11047
T6SS	1	200	0.44	0.091	0	118	12
T6SS	1	200	0.44	0.091	10.025	8017	2819
Toxin	1	200	0.44	0.091	0	120	12
Toxin	1	200	0.44	0.091	10.025	11891	708
T6SS	2	200	0.44	0.091	0	119	12
T6SS	2	200	0.44	0.091	10.025	8035	3089
Toxin	2	200	0.44	0.091	0	120	12
Toxin	2	200	0.44	0.091	10.025	12510	503
T6SS	3	200	0.44	0.091	0	116	12
T6SS	3	200	0.44	0.091	10.025	7662	3174
Toxin	3	200	0.44	0.091	0	120	12
Toxin	3	200	0.44	0.091	10.025	12197	585
T6SS	4	200	0.44	0.091	0	117	12
T6SS	4	200	0.44	0.091	10.025	7669	3087
Toxin	4	200	0.44	0.091	0	120	12
Toxin	4	200	0.44	0.091	10.025	12380	478
T6SS	5	200	0.44	0.091	0	117	12
T6SS	5	200	0.44	0.091	10.025	6698	3977
Toxin	5	200	0.44	0.091	0	120	12
Toxin	5	200	0.44	0.091	10.025	12100	574
T6SS	6	200	0.44	0.091	0	117	12
T6SS	6	200	0.44	0.091	10.025	8335	2861
Toxin	6	200	0.44	0.091	0	120	12
Toxin	6	200	0.44	0.091	10.025	12537	308
T6SS	7	200	0.44	0.091	0	119	12
T6SS	7	200	0.44	0.091	10.025	8464	2622
Toxin	7	200	0.44	0.091	0	120	12
Toxin	7	200	0.44	0.091	10.025	12354	579
T6SS	1	200	0.44	0.25	0	94	33
T6SS	1	200	0.44	0.25	10.025	2582	7374
Toxin	1	200	0.44	0.25	0	99	33
Toxin	1	200	0.44	0.25	10.025	11080	1444
T6SS	2	200	0.44	0.25	0	93	33
T6SS	2	200	0.44	0.25	10.025	1992	7932
Toxin	2	200	0.44	0.25	0	99	33
Toxin	2	200	0.44	0.25	10.025	11211	1400
T6SS	3	200	0.44	0.25	0	90	33
T6SS	3	200	0.44	0.25	10.025	3138	7185
Toxin	3	200	0.44	0.25	0	99	33
Toxin	3	200	0.44	0.25	10.025	11169	1408
T6SS	4	200	0.44	0.25	0	93	33
T6SS	4	200	0.44	0.25	10.025	763	8651
Toxin	4	200	0.44	0.25	0	99	33
Toxin	4	200	0.44	0.25	10.025	11187	1406
T6SS	5	200	0.44	0.25	0	91	33
T6SS	5	200	0.44	0.25	10.025	3577	6709
Toxin	5	200	0.44	0.25	0	99	33
Toxin	5	200	0.44	0.25	10.025	11047	1525
T6SS	6	200	0.44	0.25	0	94	33
T6SS	6	200	0.44	0.25	10.025	1829	8132
Toxin	6	200	0.44	0.25	0	99	33
Toxin	6	200	0.44	0.25	10.025	11421	1218
T6SS	7	200	0.44	0.25	0	90	33
T6SS	7	200	0.44	0.25	10.025	1894	7797
Toxin	7	200	0.44	0.25	0	99	33
Toxin	7	200	0.44	0.25	10.025	11439	1220
T6SS	1	200	0.44	0.5	0	59	66
T6SS	1	200	0.44	0.5	10.025	0	9924
Toxin	1	200	0.44	0.5	0	66	66
Toxin	1	200	0.44	0.5	10.025	0	9945
T6SS	2	200	0.44	0.5	0	59	66
T6SS	2	200	0.44	0.5	10.025	0	10072
Toxin	2	200	0.44	0.5	0	66	66
Toxin	2	200	0.44	0.5	10.025	0	9853
T6SS	3	200	0.44	0.5	0	60	66
T6SS	3	200	0.44	0.5	10.025	0	10027
Toxin	3	200	0.44	0.5	0	66	66
Toxin	3	200	0.44	0.5	10.025	0	9917
T6SS	4	200	0.44	0.5	0	56	66
T6SS	4	200	0.44	0.5	10.025	0	10053
Toxin	4	200	0.44	0.5	0	66	66
Toxin	4	200	0.44	0.5	10.025	0	9880
T6SS	5	200	0.44	0.5	0	57	66
T6SS	5	200	0.44	0.5	10.025	0	10090
Toxin	5	200	0.44	0.5	0	66	66
Toxin	5	200	0.44	0.5	10.025	0	9878
T6SS	6	200	0.44	0.5	0	59	66
T6SS	6	200	0.44	0.5	10.025	0	9954
Toxin	6	200	0.44	0.5	0	66	66
Toxin	6	200	0.44	0.5	10.025	0	9946
T6SS	7	200	0.44	0.5	0	62	66
T6SS	7	200	0.44	0.5	10.025	0	10037
Toxin	7	200	0.44	0.5	0	66	66
Toxin	7	200	0.44	0.5	10.025	0	9878
T6SS	1	200	0.44	0.75	0	25	99
T6SS	1	200	0.44	0.75	10.025	0	10426
Toxin	1	200	0.44	0.75	0	33	99
Toxin	1	200	0.44	0.75	10.025	0	9893
T6SS	2	200	0.44	0.75	0	24	99
T6SS	2	200	0.44	0.75	10.025	0	10239
Toxin	2	200	0.44	0.75	0	33	99
Toxin	2	200	0.44	0.75	10.025	0	9938
T6SS	3	200	0.44	0.75	0	28	99
T6SS	3	200	0.44	0.75	10.025	0	10132
Toxin	3	200	0.44	0.75	0	33	99
Toxin	3	200	0.44	0.75	10.025	0	9923
T6SS	4	200	0.44	0.75	0	26	99
T6SS	4	200	0.44	0.75	10.025	0	10174
Toxin	4	200	0.44	0.75	0	33	99
Toxin	4	200	0.44	0.75	10.025	0	9808
T6SS	5	200	0.44	0.75	0	25	99
T6SS	5	200	0.44	0.75	10.025	0	10126
Toxin	5	200	0.44	0.75	0	33	99
Toxin	5	200	0.44	0.75	10.025	0	9896
T6SS	6	200	0.44	0.75	0	22	99
T6SS	6	200	0.44	0.75	10.025	0	10320
Toxin	6	200	0.44	0.75	0	33	99
Toxin	6	200	0.44	0.75	10.025	0	9842
T6SS	7	200	0.44	0.75	0	28	99
T6SS	7	200	0.44	0.75	10.025	0	10158
Toxin	7	200	0.44	0.75	0	33	99
Toxin	7	200	0.44	0.75	10.025	0	9884
T6SS	1	200	0.44	0.91	0	12	120
T6SS	1	200	0.44	0.91	10.025	0	10294
Toxin	1	200	0.44	0.91	0	12	120
Toxin	1	200	0.44	0.91	10.025	0	9855
T6SS	2	200	0.44	0.91	0	9	120
T6SS	2	200	0.44	0.91	10.025	0	10060
Toxin	2	200	0.44	0.91	0	12	120
Toxin	2	200	0.44	0.91	10.025	0	9984
T6SS	3	200	0.44	0.91	0	9	120
T6SS	3	200	0.44	0.91	10.025	0	10299
Toxin	3	200	0.44	0.91	0	12	120
Toxin	3	200	0.44	0.91	10.025	0	9937
T6SS	4	200	0.44	0.91	0	8	120
T6SS	4	200	0.44	0.91	10.025	0	10416
Toxin	4	200	0.44	0.91	0	12	120
Toxin	4	200	0.44	0.91	10.025	0	9863
T6SS	5	200	0.44	0.91	0	10	120
T6SS	5	200	0.44	0.91	10.025	0	10295
Toxin	5	200	0.44	0.91	0	12	120
Toxin	5	200	0.44	0.91	10.025	0	9971
T6SS	6	200	0.44	0.91	0	11	120
T6SS	6	200	0.44	0.91	10.025	0	10334
Toxin	6	200	0.44	0.91	0	12	120
Toxin	6	200	0.44	0.91	10.025	0	9963
T6SS	7	200	0.44	0.91	0	10	120
T6SS	7	200	0.44	0.91	10.025	0	10202
Toxin	7	200	0.44	0.91	0	12	120
Toxin	7	200	0.44	0.91	10.025	0	10043
T6SS	1	500	0.44	0.091	0	116	12
T6SS	1	500	0.44	0.091	10.025	10272	1399
Toxin	1	500	0.44	0.091	0	120	12
Toxin	1	500	0.44	0.091	10.025	12685	145
T6SS	2	500	0.44	0.091	0	116	12
T6SS	2	500	0.44	0.091	10.025	9028	1880
Toxin	2	500	0.44	0.091	0	120	12
Toxin	2	500	0.44	0.091	10.025	12651	130
T6SS	3	500	0.44	0.091	0	114	12
T6SS	3	500	0.44	0.091	10.025	9874	1523
Toxin	3	500	0.44	0.091	0	120	12
Toxin	3	500	0.44	0.091	10.025	12499	202
T6SS	4	500	0.44	0.091	0	115	12
T6SS	4	500	0.44	0.091	10.025	10332	1238
Toxin	4	500	0.44	0.091	0	120	12
Toxin	4	500	0.44	0.091	10.025	12677	223
T6SS	5	500	0.44	0.091	0	117	12
T6SS	5	500	0.44	0.091	10.025	10235	1423
Toxin	5	500	0.44	0.091	0	120	12
Toxin	5	500	0.44	0.091	10.025	12780	129
T6SS	6	500	0.44	0.091	0	116	12
T6SS	6	500	0.44	0.091	10.025	9601	1902
Toxin	6	500	0.44	0.091	0	120	12
Toxin	6	500	0.44	0.091	10.025	12889	183
T6SS	7	500	0.44	0.091	0	114	12
T6SS	7	500	0.44	0.091	10.025	10128	1248
Toxin	7	500	0.44	0.091	0	120	12
Toxin	7	500	0.44	0.091	10.025	12477	221
T6SS	1	500	0.44	0.25	0	87	33
T6SS	1	500	0.44	0.25	10.025	5043	5306
Toxin	1	500	0.44	0.25	0	99	33
Toxin	1	500	0.44	0.25	10.025	1603	3997
T6SS	2	500	0.44	0.25	0	92	33
T6SS	2	500	0.44	0.25	10.025	3437	6541
Toxin	2	500	0.44	0.25	0	99	33
Toxin	2	500	0.44	0.25	10.025	233	5454
T6SS	3	500	0.44	0.25	0	90	33
T6SS	3	500	0.44	0.25	10.025	3739	6167
Toxin	3	500	0.44	0.25	0	99	33
Toxin	3	500	0.44	0.25	10.025	12529	390
T6SS	4	500	0.44	0.25	0	93	33
T6SS	4	500	0.44	0.25	10.025	3608	6289
Toxin	4	500	0.44	0.25	0	99	33
Toxin	4	500	0.44	0.25	10.025	4894	2606
T6SS	5	500	0.44	0.25	0	80	33
T6SS	5	500	0.44	0.25	10.025	4565	5620
Toxin	5	500	0.44	0.25	0	99	33
Toxin	5	500	0.44	0.25	10.025	0	7068
T6SS	6	500	0.44	0.25	0	85	33
T6SS	6	500	0.44	0.25	10.025	3510	6583
Toxin	6	500	0.44	0.25	0	99	33
Toxin	6	500	0.44	0.25	10.025	2	6630
T6SS	7	500	0.44	0.25	0	85	33
T6SS	7	500	0.44	0.25	10.025	6342	4363
Toxin	7	500	0.44	0.25	0	99	33
Toxin	7	500	0.44	0.25	10.025	0	7498
T6SS	1	500	0.44	0.5	0	47	66
T6SS	1	500	0.44	0.5	10.025	0	9677
Toxin	1	500	0.44	0.5	0	66	66
Toxin	1	500	0.44	0.5	10.025	0	9923
T6SS	2	500	0.44	0.5	0	50	66
T6SS	2	500	0.44	0.5	10.025	0	9679
Toxin	2	500	0.44	0.5	0	66	66
Toxin	2	500	0.44	0.5	10.025	0	9963
T6SS	3	500	0.44	0.5	0	54	66
T6SS	3	500	0.44	0.5	10.025	217	9264
Toxin	3	500	0.44	0.5	0	66	66
Toxin	3	500	0.44	0.5	10.025	0	9831
T6SS	4	500	0.44	0.5	0	49	66
T6SS	4	500	0.44	0.5	10.025	0	9652
Toxin	4	500	0.44	0.5	0	66	66
Toxin	4	500	0.44	0.5	10.025	0	9809
T6SS	5	500	0.44	0.5	0	52	66
T6SS	5	500	0.44	0.5	10.025	0	9681
Toxin	5	500	0.44	0.5	0	66	66
Toxin	5	500	0.44	0.5	10.025	0	9816
T6SS	6	500	0.44	0.5	0	52	66
T6SS	6	500	0.44	0.5	10.025	0	9665
Toxin	6	500	0.44	0.5	0	66	66
Toxin	6	500	0.44	0.5	10.025	0	9920
T6SS	7	500	0.44	0.5	0	53	66
T6SS	7	500	0.44	0.5	10.025	0	9657
Toxin	7	500	0.44	0.5	0	66	66
Toxin	7	500	0.44	0.5	10.025	0	9897
T6SS	1	500	0.44	0.75	0	24	99
T6SS	1	500	0.44	0.75	10.025	0	9586
Toxin	1	500	0.44	0.75	0	33	99
Toxin	1	500	0.44	0.75	10.025	0	9794
T6SS	2	500	0.44	0.75	0	21	99
T6SS	2	500	0.44	0.75	10.025	0	9638
Toxin	2	500	0.44	0.75	0	33	99
Toxin	2	500	0.44	0.75	10.025	0	9828
T6SS	3	500	0.44	0.75	0	27	99
T6SS	3	500	0.44	0.75	10.025	0	9593
Toxin	3	500	0.44	0.75	0	33	99
Toxin	3	500	0.44	0.75	10.025	0	9837
T6SS	4	500	0.44	0.75	0	21	99
T6SS	4	500	0.44	0.75	10.025	0	9682
Toxin	4	500	0.44	0.75	0	33	99
Toxin	4	500	0.44	0.75	10.025	0	9824
T6SS	5	500	0.44	0.75	0	22	99
T6SS	5	500	0.44	0.75	10.025	0	9676
Toxin	5	500	0.44	0.75	0	33	99
Toxin	5	500	0.44	0.75	10.025	0	9754
T6SS	6	500	0.44	0.75	0	23	99
T6SS	6	500	0.44	0.75	10.025	0	9624
Toxin	6	500	0.44	0.75	0	33	99
Toxin	6	500	0.44	0.75	10.025	0	9798
T6SS	7	500	0.44	0.75	0	22	99
T6SS	7	500	0.44	0.75	10.025	0	9720
Toxin	7	500	0.44	0.75	0	33	99
Toxin	7	500	0.44	0.75	10.025	0	9835
T6SS	1	500	0.44	0.91	0	7	120
T6SS	1	500	0.44	0.91	10.025	0	9629
Toxin	1	500	0.44	0.91	0	12	120
Toxin	1	500	0.44	0.91	10.025	0	9863
T6SS	2	500	0.44	0.91	0	10	120
T6SS	2	500	0.44	0.91	10.025	0	9619
Toxin	2	500	0.44	0.91	0	12	120
Toxin	2	500	0.44	0.91	10.025	0	9772
T6SS	3	500	0.44	0.91	0	6	120
T6SS	3	500	0.44	0.91	10.025	0	9633
Toxin	3	500	0.44	0.91	0	12	120
Toxin	3	500	0.44	0.91	10.025	0	9734
T6SS	4	500	0.44	0.91	0	6	120
T6SS	4	500	0.44	0.91	10.025	0	9667
Toxin	4	500	0.44	0.91	0	12	120
Toxin	4	500	0.44	0.91	10.025	0	9789
T6SS	5	500	0.44	0.91	0	5	120
T6SS	5	500	0.44	0.91	10.025	0	9617
Toxin	5	500	0.44	0.91	0	12	120
Toxin	5	500	0.44	0.91	10.025	0	9825
T6SS	6	500	0.44	0.91	0	10	120
T6SS	6	500	0.44	0.91	10.025	0	9606
Toxin	6	500	0.44	0.91	0	12	120
Toxin	6	500	0.44	0.91	10.025	0	9824
T6SS	7	500	0.44	0.91	0	7	120
T6SS	7	500	0.44	0.91	10.025	0	9599
Toxin	7	500	0.44	0.91	0	12	120
Toxin	7	500	0.44	0.91	10.025	0	9798

## Sheet: Model_InvasionData
Figure 1F, extended data figure 1C
WeaponType	Replicate	SecretionRate	InitialSFraction	Time	NumSensitives	NumProducers
T6SS	1	0	0.001	0	25	0
T6SS	1	0	0.001	0.25	25	0
T6SS	1	0	0.001	0.5	25	0
T6SS	1	0	0.001	0.75	33	0
T6SS	1	0	0.001	1	50	0
T6SS	1	0	0.001	1.25	50	0
T6SS	1	0	0.001	1.5	87	0
T6SS	1	0	0.001	1.75	100	0
T6SS	1	0	0.001	2	100	0
T6SS	1	0	0.001	2.25	196	0
T6SS	1	0	0.001	2.5	200	0
T6SS	1	0	0.001	2.75	200	0
T6SS	1	0	0.001	3	400	0
T6SS	1	0	0.001	3.25	400	0
T6SS	1	0	0.001	3.5	443	0
T6SS	1	0	0.001	3.75	800	0
T6SS	1	0	0.001	4	723	1
T6SS	1	0	0.001	4.25	767	2
T6SS	1	0	0.001	4.5	844	2
T6SS	1	0	0.001	4.675	752	0
Toxin	1	0	0.001	0	25	0
Toxin	1	0	0.001	0.25	25	0
Toxin	1	0	0.001	0.5	25	0
Toxin	1	0	0.001	0.75	32	0
Toxin	1	0	0.001	1	50	0
Toxin	1	0	0.001	1.25	50	0
Toxin	1	0	0.001	1.5	93	0
Toxin	1	0	0.001	1.75	100	0
Toxin	1	0	0.001	2	100	0
Toxin	1	0	0.001	2.25	197	0
Toxin	1	0	0.001	2.5	200	0
Toxin	1	0	0.001	2.75	200	0
Toxin	1	0	0.001	3	400	0
Toxin	1	0	0.001	3.25	400	0
Toxin	1	0	0.001	3.5	445	0
Toxin	1	0	0.001	3.75	800	0
Toxin	1	0	0.001	3.85	798	0
T6SS	2	0	0.001	0	25	0
T6SS	2	0	0.001	0.25	25	0
T6SS	2	0	0.001	0.5	25	0
T6SS	2	0	0.001	0.75	33	0
T6SS	2	0	0.001	1	50	0
T6SS	2	0	0.001	1.25	50	0
T6SS	2	0	0.001	1.5	90	0
T6SS	2	0	0.001	1.75	100	0
T6SS	2	0	0.001	2	100	0
T6SS	2	0	0.001	2.25	197	0
T6SS	2	0	0.001	2.5	200	0
T6SS	2	0	0.001	2.75	200	0
T6SS	2	0	0.001	3	400	0
T6SS	2	0	0.001	3.25	400	0
T6SS	2	0	0.001	3.5	461	0
T6SS	2	0	0.001	3.75	800	0
T6SS	2	0	0.001	4	723	4
T6SS	2	0	0.001	4.25	759	2
T6SS	2	0	0.001	4.5	850	1
T6SS	2	0	0.001	4.6	801	0
Toxin	2	0	0.001	0	25	0
Toxin	2	0	0.001	0.25	25	0
Toxin	2	0	0.001	0.5	25	0
Toxin	2	0	0.001	0.75	35	0
Toxin	2	0	0.001	1	50	0
Toxin	2	0	0.001	1.25	50	0
Toxin	2	0	0.001	1.5	95	0
Toxin	2	0	0.001	1.75	100	0
Toxin	2	0	0.001	2	100	0
Toxin	2	0	0.001	2.25	197	0
Toxin	2	0	0.001	2.5	200	0
Toxin	2	0	0.001	2.75	200	0
Toxin	2	0	0.001	3	400	0
Toxin	2	0	0.001	3.25	400	0
Toxin	2	0	0.001	3.5	447	0
Toxin	2	0	0.001	3.725	798	0
T6SS	3	0	0.001	0	25	0
T6SS	3	0	0.001	0.25	25	0
T6SS	3	0	0.001	0.5	25	0
T6SS	3	0	0.001	0.75	33	0
T6SS	3	0	0.001	1	50	0
T6SS	3	0	0.001	1.25	50	0
T6SS	3	0	0.001	1.5	89	0
T6SS	3	0	0.001	1.75	100	0
T6SS	3	0	0.001	2	100	0
T6SS	3	0	0.001	2.25	199	0
T6SS	3	0	0.001	2.5	200	0
T6SS	3	0	0.001	2.75	200	0
T6SS	3	0	0.001	3	400	0
T6SS	3	0	0.001	3.25	400	0
T6SS	3	0	0.001	3.5	453	0
T6SS	3	0	0.001	3.75	800	0
T6SS	3	0	0.001	3.85	797	0
Toxin	3	0	0.001	0	25	0
Toxin	3	0	0.001	0.25	25	0
Toxin	3	0	0.001	0.5	25	0
Toxin	3	0	0.001	0.75	35	0
Toxin	3	0	0.001	1	50	0
Toxin	3	0	0.001	1.25	50	0
Toxin	3	0	0.001	1.5	89	0
Toxin	3	0	0.001	1.75	100	0
Toxin	3	0	0.001	2	100	0
Toxin	3	0	0.001	2.25	197	0
Toxin	3	0	0.001	2.5	200	0
Toxin	3	0	0.001	2.75	200	0
Toxin	3	0	0.001	3	400	0
Toxin	3	0	0.001	3.25	400	0
Toxin	3	0	0.001	3.5	447	0
Toxin	3	0	0.001	3.75	800	0
Toxin	3	0	0.001	3.8	798	1
T6SS	4	0	0.001	0	25	0
T6SS	4	0	0.001	0.25	25	0
T6SS	4	0	0.001	0.5	25	0
T6SS	4	0	0.001	0.75	36	0
T6SS	4	0	0.001	1	50	0
T6SS	4	0	0.001	1.25	50	0
T6SS	4	0	0.001	1.5	92	0
T6SS	4	0	0.001	1.75	100	0
T6SS	4	0	0.001	2	100	0
T6SS	4	0	0.001	2.25	198	0
T6SS	4	0	0.001	2.5	200	0
T6SS	4	0	0.001	2.75	200	0
T6SS	4	0	0.001	3	400	0
T6SS	4	0	0.001	3.25	400	0
T6SS	4	0	0.001	3.5	448	0
T6SS	4	0	0.001	3.75	800	0
T6SS	4	0	0.001	4	721	1
T6SS	4	0	0.001	4.25	780	1
T6SS	4	0	0.001	4.5	851	2
T6SS	4	0	0.001	4.75	689	2
T6SS	4	0	0.001	5	867	2
T6SS	4	0	0.001	5.25	822	0
Toxin	4	0	0.001	0	25	0
Toxin	4	0	0.001	0.25	25	0
Toxin	4	0	0.001	0.5	25	0
Toxin	4	0	0.001	0.75	34	0
Toxin	4	0	0.001	1	50	0
Toxin	4	0	0.001	1.25	50	0
Toxin	4	0	0.001	1.5	88	0
Toxin	4	0	0.001	1.75	100	0
Toxin	4	0	0.001	2	100	0
Toxin	4	0	0.001	2.25	200	0
Toxin	4	0	0.001	2.5	200	0
Toxin	4	0	0.001	2.75	200	0
Toxin	4	0	0.001	3	400	0
Toxin	4	0	0.001	3.25	400	0
Toxin	4	0	0.001	3.5	443	0
Toxin	4	0	0.001	3.75	794	2
Toxin	4	0	0.001	4	723	1
Toxin	4	0	0.001	4.25	764	1
Toxin	4	0	0.001	4.5	852	1
Toxin	4	0	0.001	4.625	787	0
T6SS	5	0	0.001	0	25	0
T6SS	5	0	0.001	0.25	25	0
T6SS	5	0	0.001	0.5	25	0
T6SS	5	0	0.001	0.75	32	0
T6SS	5	0	0.001	1	50	0
T6SS	5	0	0.001	1.25	50	0
T6SS	5	0	0.001	1.5	92	0
T6SS	5	0	0.001	1.75	100	0
T6SS	5	0	0.001	2	100	0
T6SS	5	0	0.001	2.25	198	0
T6SS	5	0	0.001	2.5	200	0
T6SS	5	0	0.001	2.75	200	0
T6SS	5	0	0.001	3	400	0
T6SS	5	0	0.001	3.25	400	0
T6SS	5	0	0.001	3.5	453	0
T6SS	5	0	0.001	3.75	800	0
T6SS	5	0	0.001	3.825	799	0
Toxin	5	0	0.001	0	25	0
Toxin	5	0	0.001	0.25	25	0
Toxin	5	0	0.001	0.5	25	0
Toxin	5	0	0.001	0.75	38	0
Toxin	5	0	0.001	1	50	0
Toxin	5	0	0.001	1.25	50	0
Toxin	5	0	0.001	1.5	92	0
Toxin	5	0	0.001	1.75	100	0
Toxin	5	0	0.001	2	100	0
Toxin	5	0	0.001	2.25	195	0
Toxin	5	0	0.001	2.5	200	0
Toxin	5	0	0.001	2.75	200	0
Toxin	5	0	0.001	3	400	0
Toxin	5	0	0.001	3.25	400	0
Toxin	5	0	0.001	3.5	439	0
Toxin	5	0	0.001	3.75	800	0
Toxin	5	0	0.001	4	718	1
Toxin	5	0	0.001	4.25	774	1
Toxin	5	0	0.001	4.5	848	1
Toxin	5	0	0.001	4.625	785	0
T6SS	6	0	0.001	0	25	0
T6SS	6	0	0.001	0.25	25	0
T6SS	6	0	0.001	0.5	25	0
T6SS	6	0	0.001	0.75	38	0
T6SS	6	0	0.001	1	50	0
T6SS	6	0	0.001	1.25	50	0
T6SS	6	0	0.001	1.5	94	0
T6SS	6	0	0.001	1.75	100	0
T6SS	6	0	0.001	2	100	0
T6SS	6	0	0.001	2.25	196	0
T6SS	6	0	0.001	2.5	200	0
T6SS	6	0	0.001	2.75	200	0
T6SS	6	0	0.001	3	400	0
T6SS	6	0	0.001	3.25	400	0
T6SS	6	0	0.001	3.5	448	0
T6SS	6	0	0.001	3.75	800	0
T6SS	6	0	0.001	4	719	3
T6SS	6	0	0.001	4.25	755	1
T6SS	6	0	0.001	4.5	853	2
T6SS	6	0	0.001	4.75	694	2
T6SS	6	0	0.001	5	843	0
T6SS	6	0	0.001	5.05	884	0
Toxin	6	0	0.001	0	25	0
Toxin	6	0	0.001	0.25	25	0
Toxin	6	0	0.001	0.5	25	0
Toxin	6	0	0.001	0.75	35	0
Toxin	6	0	0.001	1	50	0
Toxin	6	0	0.001	1.25	50	0
Toxin	6	0	0.001	1.5	93	0
Toxin	6	0	0.001	1.75	100	0
Toxin	6	0	0.001	2	100	0
Toxin	6	0	0.001	2.25	197	0
Toxin	6	0	0.001	2.5	200	0
Toxin	6	0	0.001	2.75	200	0
Toxin	6	0	0.001	3	400	0
Toxin	6	0	0.001	3.25	400	0
Toxin	6	0	0.001	3.5	450	0
Toxin	6	0	0.001	3.75	791	2
Toxin	6	0	0.001	4	708	2
Toxin	6	0	0.001	4.25	761	2
Toxin	6	0	0.001	4.5	846	4
Toxin	6	0	0.001	4.75	689	3
Toxin	6	0	0.001	5	853	3
Toxin	6	0	0.001	5.25	804	4
Toxin	6	0	0.001	5.5	661	4
Toxin	6	0	0.001	5.75	878	8
Toxin	6	0	0.001	6	756	8
Toxin	6	0	0.001	6.25	743	8
Toxin	6	0	0.001	6.5	880	6
Toxin	6	0	0.001	6.75	722	0
Toxin	6	0	0.001	6.8	708	0
T6SS	1	10	0.001	0	25	0
T6SS	1	10	0.001	0.25	25	0
T6SS	1	10	0.001	0.5	25	0
T6SS	1	10	0.001	0.75	35	0
T6SS	1	10	0.001	1	50	0
T6SS	1	10	0.001	1.25	50	0
T6SS	1	10	0.001	1.5	89	0
T6SS	1	10	0.001	1.75	100	0
T6SS	1	10	0.001	2	100	0
T6SS	1	10	0.001	2.25	198	0
T6SS	1	10	0.001	2.5	200	0
T6SS	1	10	0.001	2.75	200	0
T6SS	1	10	0.001	3	400	0
T6SS	1	10	0.001	3.25	400	0
T6SS	1	10	0.001	3.5	445	0
T6SS	1	10	0.001	3.75	784	1
T6SS	1	10	0.001	4	699	1
T6SS	1	10	0.001	4.25	749	2
T6SS	1	10	0.001	4.5	856	2
T6SS	1	10	0.001	4.75	694	2
T6SS	1	10	0.001	5	839	4
T6SS	1	10	0.001	5.25	806	4
T6SS	1	10	0.001	5.5	673	2
T6SS	1	10	0.001	5.625	730	0
Toxin	1	10	0.001	0	25	0
Toxin	1	10	0.001	0.25	25	0
Toxin	1	10	0.001	0.5	25	0
Toxin	1	10	0.001	0.75	35	0
Toxin	1	10	0.001	1	50	0
Toxin	1	10	0.001	1.25	50	0
Toxin	1	10	0.001	1.5	88	0
Toxin	1	10	0.001	1.75	100	0
Toxin	1	10	0.001	2	100	0
Toxin	1	10	0.001	2.25	200	0
Toxin	1	10	0.001	2.5	200	0
Toxin	1	10	0.001	2.75	200	0
Toxin	1	10	0.001	3	400	0
Toxin	1	10	0.001	3.25	400	0
Toxin	1	10	0.001	3.5	454	0
Toxin	1	10	0.001	3.75	800	0
Toxin	1	10	0.001	4	724	2
Toxin	1	10	0.001	4.25	745	1
Toxin	1	10	0.001	4.5	845	2
Toxin	1	10	0.001	4.75	689	2
Toxin	1	10	0.001	5	884	2
Toxin	1	10	0.001	5.25	804	4
Toxin	1	10	0.001	5.5	665	4
Toxin	1	10	0.001	5.75	902	3
Toxin	1	10	0.001	5.925	837	0
T6SS	2	10	0.001	0	25	0
T6SS	2	10	0.001	0.25	25	0
T6SS	2	10	0.001	0.5	25	0
T6SS	2	10	0.001	0.75	35	0
T6SS	2	10	0.001	1	50	0
T6SS	2	10	0.001	1.25	50	0
T6SS	2	10	0.001	1.5	90	0
T6SS	2	10	0.001	1.75	100	0
T6SS	2	10	0.001	2	100	0
T6SS	2	10	0.001	2.25	197	0
T6SS	2	10	0.001	2.5	200	0
T6SS	2	10	0.001	2.75	200	0
T6SS	2	10	0.001	3	400	0
T6SS	2	10	0.001	3.25	400	0
T6SS	2	10	0.001	3.5	445	0
T6SS	2	10	0.001	3.75	800	0
T6SS	2	10	0.001	3.85	796	3
Toxin	2	10	0.001	0	25	0
Toxin	2	10	0.001	0.25	25	0
Toxin	2	10	0.001	0.5	25	0
Toxin	2	10	0.001	0.75	37	0
Toxin	2	10	0.001	1	50	0
Toxin	2	10	0.001	1.25	50	0
Toxin	2	10	0.001	1.5	90	0
Toxin	2	10	0.001	1.75	100	0
Toxin	2	10	0.001	2	100	0
Toxin	2	10	0.001	2.25	198	0
Toxin	2	10	0.001	2.5	200	0
Toxin	2	10	0.001	2.75	200	0
Toxin	2	10	0.001	3	400	0
Toxin	2	10	0.001	3.25	400	0
Toxin	2	10	0.001	3.5	445	0
Toxin	2	10	0.001	3.75	800	0
Toxin	2	10	0.001	4	726	1
Toxin	2	10	0.001	4.1	682	0
T6SS	3	10	0.001	0	25	0
T6SS	3	10	0.001	0.25	25	0
T6SS	3	10	0.001	0.5	25	0
T6SS	3	10	0.001	0.75	38	0
T6SS	3	10	0.001	1	50	0
T6SS	3	10	0.001	1.25	50	0
T6SS	3	10	0.001	1.5	91	0
T6SS	3	10	0.001	1.75	100	0
T6SS	3	10	0.001	2	100	0
T6SS	3	10	0.001	2.25	198	0
T6SS	3	10	0.001	2.5	200	0
T6SS	3	10	0.001	2.75	200	0
T6SS	3	10	0.001	3	400	0
T6SS	3	10	0.001	3.25	400	0
T6SS	3	10	0.001	3.5	445	0
T6SS	3	10	0.001	3.75	800	0
T6SS	3	10	0.001	3.85	798	0
Toxin	3	10	0.001	0	25	0
Toxin	3	10	0.001	0.25	25	0
Toxin	3	10	0.001	0.5	25	0
Toxin	3	10	0.001	0.75	35	0
Toxin	3	10	0.001	1	50	0
Toxin	3	10	0.001	1.25	50	0
Toxin	3	10	0.001	1.5	92	0
Toxin	3	10	0.001	1.75	100	0
Toxin	3	10	0.001	2	100	0
Toxin	3	10	0.001	2.25	197	0
Toxin	3	10	0.001	2.5	200	0
Toxin	3	10	0.001	2.75	200	0
Toxin	3	10	0.001	3	400	0
Toxin	3	10	0.001	3.25	400	0
Toxin	3	10	0.001	3.5	453	0
Toxin	3	10	0.001	3.75	800	0
Toxin	3	10	0.001	3.825	798	1
T6SS	4	10	0.001	0	25	0
T6SS	4	10	0.001	0.25	25	0
T6SS	4	10	0.001	0.5	25	0
T6SS	4	10	0.001	0.75	34	0
T6SS	4	10	0.001	1	50	0
T6SS	4	10	0.001	1.25	50	0
T6SS	4	10	0.001	1.5	90	0
T6SS	4	10	0.001	1.75	100	0
T6SS	4	10	0.001	2	100	0
T6SS	4	10	0.001	2.25	198	0
T6SS	4	10	0.001	2.5	200	0
T6SS	4	10	0.001	2.75	200	0
T6SS	4	10	0.001	3	400	0
T6SS	4	10	0.001	3.25	400	0
T6SS	4	10	0.001	3.5	445	0
T6SS	4	10	0.001	3.75	800	0
T6SS	4	10	0.001	4	721	1
T6SS	4	10	0.001	4.25	743	1
T6SS	4	10	0.001	4.5	858	2
T6SS	4	10	0.001	4.75	699	2
T6SS	4	10	0.001	5	818	2
T6SS	4	10	0.001	5.125	912	0
Toxin	4	10	0.001	0	25	0
Toxin	4	10	0.001	0.25	25	0
Toxin	4	10	0.001	0.5	25	0
Toxin	4	10	0.001	0.75	39	0
Toxin	4	10	0.001	1	50	0
Toxin	4	10	0.001	1.25	50	0
Toxin	4	10	0.001	1.5	89	0
Toxin	4	10	0.001	1.75	100	0
Toxin	4	10	0.001	2	100	0
Toxin	4	10	0.001	2.25	196	0
Toxin	4	10	0.001	2.5	200	0
Toxin	4	10	0.001	2.75	200	0
Toxin	4	10	0.001	3	400	0
Toxin	4	10	0.001	3.25	400	0
Toxin	4	10	0.001	3.5	450	0
Toxin	4	10	0.001	3.75	799	0
Toxin	4	10	0.001	3.775	799	0
T6SS	5	10	0.001	0	25	0
T6SS	5	10	0.001	0.25	25	0
T6SS	5	10	0.001	0.5	25	0
T6SS	5	10	0.001	0.75	35	0
T6SS	5	10	0.001	1	50	0
T6SS	5	10	0.001	1.25	50	0
T6SS	5	10	0.001	1.5	94	0
T6SS	5	10	0.001	1.75	100	0
T6SS	5	10	0.001	2	100	0
T6SS	5	10	0.001	2.25	197	0
T6SS	5	10	0.001	2.5	200	0
T6SS	5	10	0.001	2.75	200	0
T6SS	5	10	0.001	3	400	0
T6SS	5	10	0.001	3.25	400	0
T6SS	5	10	0.001	3.5	447	0
T6SS	5	10	0.001	3.75	797	2
T6SS	5	10	0.001	4	721	2
T6SS	5	10	0.001	4.25	750	2
T6SS	5	10	0.001	4.5	845	4
T6SS	5	10	0.001	4.75	683	4
T6SS	5	10	0.001	5	851	2
T6SS	5	10	0.001	5.25	802	4
T6SS	5	10	0.001	5.5	669	2
T6SS	5	10	0.001	5.725	857	0
Toxin	5	10	0.001	0	25	0
Toxin	5	10	0.001	0.25	25	0
Toxin	5	10	0.001	0.5	25	0
Toxin	5	10	0.001	0.75	36	0
Toxin	5	10	0.001	1	50	0
Toxin	5	10	0.001	1.25	50	0
Toxin	5	10	0.001	1.5	94	0
Toxin	5	10	0.001	1.75	100	0
Toxin	5	10	0.001	2	100	0
Toxin	5	10	0.001	2.25	197	0
Toxin	5	10	0.001	2.5	200	0
Toxin	5	10	0.001	2.75	200	0
Toxin	5	10	0.001	3	400	0
Toxin	5	10	0.001	3.25	400	0
Toxin	5	10	0.001	3.5	450	0
Toxin	5	10	0.001	3.725	794	0
T6SS	6	10	0.001	0	25	0
T6SS	6	10	0.001	0.25	25	0
T6SS	6	10	0.001	0.5	25	0
T6SS	6	10	0.001	0.75	35	0
T6SS	6	10	0.001	1	50	0
T6SS	6	10	0.001	1.25	50	0
T6SS	6	10	0.001	1.5	89	0
T6SS	6	10	0.001	1.75	100	0
T6SS	6	10	0.001	2	100	0
T6SS	6	10	0.001	2.25	194	0
T6SS	6	10	0.001	2.5	200	0
T6SS	6	10	0.001	2.75	200	0
T6SS	6	10	0.001	3	400	0
T6SS	6	10	0.001	3.25	400	0
T6SS	6	10	0.001	3.5	447	0
T6SS	6	10	0.001	3.75	782	1
T6SS	6	10	0.001	4	700	1
T6SS	6	10	0.001	4.25	763	1
T6SS	6	10	0.001	4.475	892	0
Toxin	6	10	0.001	0	25	0
Toxin	6	10	0.001	0.25	25	0
Toxin	6	10	0.001	0.5	25	0
Toxin	6	10	0.001	0.75	38	0
Toxin	6	10	0.001	1	50	0
Toxin	6	10	0.001	1.25	50	0
Toxin	6	10	0.001	1.5	90	0
Toxin	6	10	0.001	1.75	100	0
Toxin	6	10	0.001	2	100	0
Toxin	6	10	0.001	2.25	200	0
Toxin	6	10	0.001	2.5	200	0
Toxin	6	10	0.001	2.75	200	0
Toxin	6	10	0.001	3	400	0
Toxin	6	10	0.001	3.25	400	0
Toxin	6	10	0.001	3.5	451	0
Toxin	6	10	0.001	3.75	800	0
Toxin	6	10	0.001	4	718	1
Toxin	6	10	0.001	4.25	764	2
Toxin	6	10	0.001	4.5	843	2
Toxin	6	10	0.001	4.75	683	2
Toxin	6	10	0.001	5	877	2
Toxin	6	10	0.001	5.125	897	0
T6SS	1	20	0.001	0	25	0
T6SS	1	20	0.001	0.25	25	0
T6SS	1	20	0.001	0.5	25	0
T6SS	1	20	0.001	0.75	35	0
T6SS	1	20	0.001	1	50	0
T6SS	1	20	0.001	1.25	50	0
T6SS	1	20	0.001	1.5	91	0
T6SS	1	20	0.001	1.75	100	0
T6SS	1	20	0.001	2	100	0
T6SS	1	20	0.001	2.25	199	0
T6SS	1	20	0.001	2.5	200	0
T6SS	1	20	0.001	2.75	200	0
T6SS	1	20	0.001	3	400	0
T6SS	1	20	0.001	3.25	400	0
T6SS	1	20	0.001	3.5	446	0
T6SS	1	20	0.001	3.75	800	0
T6SS	1	20	0.001	4	719	2
T6SS	1	20	0.001	4.25	760	2
T6SS	1	20	0.001	4.5	849	2
T6SS	1	20	0.001	4.75	686	2
T6SS	1	20	0.001	5	857	1
T6SS	1	20	0.001	5.075	908	0
Toxin	1	20	0.001	0	25	0
Toxin	1	20	0.001	0.25	25	0
Toxin	1	20	0.001	0.5	25	0
Toxin	1	20	0.001	0.75	34	0
Toxin	1	20	0.001	1	50	0
Toxin	1	20	0.001	1.25	50	0
Toxin	1	20	0.001	1.5	90	0
Toxin	1	20	0.001	1.75	100	0
Toxin	1	20	0.001	2	100	0
Toxin	1	20	0.001	2.25	197	0
Toxin	1	20	0.001	2.5	200	0
Toxin	1	20	0.001	2.75	200	0
Toxin	1	20	0.001	3	400	0
Toxin	1	20	0.001	3.25	400	0
Toxin	1	20	0.001	3.5	453	0
Toxin	1	20	0.001	3.75	800	0
Toxin	1	20	0.001	4	722	1
Toxin	1	20	0.001	4.25	739	1
Toxin	1	20	0.001	4.5	846	2
Toxin	1	20	0.001	4.75	683	2
Toxin	1	20	0.001	5	863	2
Toxin	1	20	0.001	5.25	805	0
Toxin	1	20	0.001	5.275	805	0
T6SS	2	20	0.001	0	25	0
T6SS	2	20	0.001	0.25	25	0
T6SS	2	20	0.001	0.5	25	0
T6SS	2	20	0.001	0.75	33	0
T6SS	2	20	0.001	1	50	0
T6SS	2	20	0.001	1.25	50	0
T6SS	2	20	0.001	1.5	88	0
T6SS	2	20	0.001	1.75	100	0
T6SS	2	20	0.001	2	100	0
T6SS	2	20	0.001	2.25	196	0
T6SS	2	20	0.001	2.5	200	0
T6SS	2	20	0.001	2.75	200	0
T6SS	2	20	0.001	3	400	0
T6SS	2	20	0.001	3.25	400	0
T6SS	2	20	0.001	3.5	442	0
T6SS	2	20	0.001	3.75	798	1
T6SS	2	20	0.001	4	718	1
T6SS	2	20	0.001	4.25	760	1
T6SS	2	20	0.001	4.5	841	2
T6SS	2	20	0.001	4.75	677	2
T6SS	2	20	0.001	5	869	3
T6SS	2	20	0.001	5.175	868	0
Toxin	2	20	0.001	0	25	0
Toxin	2	20	0.001	0.25	25	0
Toxin	2	20	0.001	0.5	25	0
Toxin	2	20	0.001	0.75	32	0
Toxin	2	20	0.001	1	50	0
Toxin	2	20	0.001	1.25	50	0
Toxin	2	20	0.001	1.5	89	0
Toxin	2	20	0.001	1.75	100	0
Toxin	2	20	0.001	2	100	0
Toxin	2	20	0.001	2.25	194	0
Toxin	2	20	0.001	2.5	200	0
Toxin	2	20	0.001	2.75	200	0
Toxin	2	20	0.001	3	400	0
Toxin	2	20	0.001	3.25	400	0
Toxin	2	20	0.001	3.5	437	0
Toxin	2	20	0.001	3.75	800	0
Toxin	2	20	0.001	3.8	799	0
T6SS	3	20	0.001	0	25	0
T6SS	3	20	0.001	0.25	25	0
T6SS	3	20	0.001	0.5	25	0
T6SS	3	20	0.001	0.75	35	0
T6SS	3	20	0.001	1	50	0
T6SS	3	20	0.001	1.25	50	0
T6SS	3	20	0.001	1.5	88	0
T6SS	3	20	0.001	1.75	100	0
T6SS	3	20	0.001	2	100	0
T6SS	3	20	0.001	2.25	197	0
T6SS	3	20	0.001	2.5	200	0
T6SS	3	20	0.001	2.75	200	0
T6SS	3	20	0.001	3	400	0
T6SS	3	20	0.001	3.25	400	0
T6SS	3	20	0.001	3.5	450	0
T6SS	3	20	0.001	3.75	800	0
T6SS	3	20	0.001	3.8	797	0
Toxin	3	20	0.001	0	25	0
Toxin	3	20	0.001	0.25	25	0
Toxin	3	20	0.001	0.5	25	0
Toxin	3	20	0.001	0.75	37	0
Toxin	3	20	0.001	1	50	0
Toxin	3	20	0.001	1.25	50	0
Toxin	3	20	0.001	1.5	91	0
Toxin	3	20	0.001	1.75	100	0
Toxin	3	20	0.001	2	100	0
Toxin	3	20	0.001	2.25	196	0
Toxin	3	20	0.001	2.5	200	0
Toxin	3	20	0.001	2.75	200	0
Toxin	3	20	0.001	3	400	0
Toxin	3	20	0.001	3.25	400	0
Toxin	3	20	0.001	3.5	446	0
Toxin	3	20	0.001	3.75	800	0
Toxin	3	20	0.001	4	725	0
Toxin	3	20	0.001	4.025	725	0
T6SS	4	20	0.001	0	25	0
T6SS	4	20	0.001	0.25	25	0
T6SS	4	20	0.001	0.5	25	0
T6SS	4	20	0.001	0.75	34	0
T6SS	4	20	0.001	1	50	0
T6SS	4	20	0.001	1.25	50	0
T6SS	4	20	0.001	1.5	90	0
T6SS	4	20	0.001	1.75	100	0
T6SS	4	20	0.001	2	100	0
T6SS	4	20	0.001	2.25	198	0
T6SS	4	20	0.001	2.5	200	0
T6SS	4	20	0.001	2.75	200	0
T6SS	4	20	0.001	3	400	0
T6SS	4	20	0.001	3.25	400	0
T6SS	4	20	0.001	3.5	454	0
T6SS	4	20	0.001	3.75	800	0
T6SS	4	20	0.001	3.825	797	0
Toxin	4	20	0.001	0	25	0
Toxin	4	20	0.001	0.25	25	0
Toxin	4	20	0.001	0.5	25	0
Toxin	4	20	0.001	0.75	36	0
Toxin	4	20	0.001	1	50	0
Toxin	4	20	0.001	1.25	50	0
Toxin	4	20	0.001	1.5	92	0
Toxin	4	20	0.001	1.75	100	0
Toxin	4	20	0.001	2	100	0
Toxin	4	20	0.001	2.25	197	0
Toxin	4	20	0.001	2.5	200	0
Toxin	4	20	0.001	2.75	200	0
Toxin	4	20	0.001	3	400	0
Toxin	4	20	0.001	3.25	400	0
Toxin	4	20	0.001	3.5	446	0
Toxin	4	20	0.001	3.75	798	1
Toxin	4	20	0.001	4	723	1
Toxin	4	20	0.001	4.2	654	0
T6SS	5	20	0.001	0	25	0
T6SS	5	20	0.001	0.25	25	0
T6SS	5	20	0.001	0.5	25	0
T6SS	5	20	0.001	0.75	32	0
T6SS	5	20	0.001	1	50	0
T6SS	5	20	0.001	1.25	50	0
T6SS	5	20	0.001	1.5	89	0
T6SS	5	20	0.001	1.75	100	0
T6SS	5	20	0.001	2	100	0
T6SS	5	20	0.001	2.25	199	0
T6SS	5	20	0.001	2.5	200	0
T6SS	5	20	0.001	2.75	200	0
T6SS	5	20	0.001	3	400	0
T6SS	5	20	0.001	3.25	400	0
T6SS	5	20	0.001	3.5	440	0
T6SS	5	20	0.001	3.75	799	0
T6SS	5	20	0.001	3.775	799	0
Toxin	5	20	0.001	0	25	0
Toxin	5	20	0.001	0.25	25	0
Toxin	5	20	0.001	0.5	25	0
Toxin	5	20	0.001	0.75	33	0
Toxin	5	20	0.001	1	50	0
Toxin	5	20	0.001	1.25	50	0
Toxin	5	20	0.001	1.5	87	0
Toxin	5	20	0.001	1.75	100	0
Toxin	5	20	0.001	2	100	0
Toxin	5	20	0.001	2.25	198	0
Toxin	5	20	0.001	2.5	200	0
Toxin	5	20	0.001	2.75	200	0
Toxin	5	20	0.001	3	400	0
Toxin	5	20	0.001	3.25	400	0
Toxin	5	20	0.001	3.5	451	0
Toxin	5	20	0.001	3.75	799	0
Toxin	5	20	0.001	3.775	799	0
T6SS	6	20	0.001	0	25	0
T6SS	6	20	0.001	0.25	25	0
T6SS	6	20	0.001	0.5	25	0
T6SS	6	20	0.001	0.75	37	0
T6SS	6	20	0.001	1	50	0
T6SS	6	20	0.001	1.25	50	0
T6SS	6	20	0.001	1.5	86	0
T6SS	6	20	0.001	1.75	100	0
T6SS	6	20	0.001	2	100	0
T6SS	6	20	0.001	2.25	199	0
T6SS	6	20	0.001	2.5	200	0
T6SS	6	20	0.001	2.75	200	0
T6SS	6	20	0.001	3	400	0
T6SS	6	20	0.001	3.25	400	0
T6SS	6	20	0.001	3.5	447	0
T6SS	6	20	0.001	3.75	800	0
T6SS	6	20	0.001	3.825	798	1
Toxin	6	20	0.001	0	25	0
Toxin	6	20	0.001	0.25	25	0
Toxin	6	20	0.001	0.5	25	0
Toxin	6	20	0.001	0.75	33	0
Toxin	6	20	0.001	1	50	0
Toxin	6	20	0.001	1.25	50	0
Toxin	6	20	0.001	1.5	84	0
Toxin	6	20	0.001	1.75	100	0
Toxin	6	20	0.001	2	100	0
Toxin	6	20	0.001	2.25	198	0
Toxin	6	20	0.001	2.5	200	0
Toxin	6	20	0.001	2.75	200	0
Toxin	6	20	0.001	3	400	0
Toxin	6	20	0.001	3.25	400	0
Toxin	6	20	0.001	3.5	449	0
Toxin	6	20	0.001	3.75	800	0
Toxin	6	20	0.001	4	723	1
Toxin	6	20	0.001	4.25	764	1
Toxin	6	20	0.001	4.5	853	2
Toxin	6	20	0.001	4.75	696	2
Toxin	6	20	0.001	5	857	1
Toxin	6	20	0.001	5.15	900	0
T6SS	1	50	0.001	0	25	0
T6SS	1	50	0.001	0.25	25	0
T6SS	1	50	0.001	0.5	25	0
T6SS	1	50	0.001	0.75	36	0
T6SS	1	50	0.001	1	50	0
T6SS	1	50	0.001	1.25	50	0
T6SS	1	50	0.001	1.5	92	0
T6SS	1	50	0.001	1.75	100	0
T6SS	1	50	0.001	2	100	0
T6SS	1	50	0.001	2.25	199	0
T6SS	1	50	0.001	2.5	200	0
T6SS	1	50	0.001	2.75	200	0
T6SS	1	50	0.001	3	400	0
T6SS	1	50	0.001	3.25	400	0
T6SS	1	50	0.001	3.5	447	0
T6SS	1	50	0.001	3.75	800	0
T6SS	1	50	0.001	3.825	799	0
Toxin	1	50	0.001	0	25	0
Toxin	1	50	0.001	0.25	25	0
Toxin	1	50	0.001	0.5	25	0
Toxin	1	50	0.001	0.75	34	0
Toxin	1	50	0.001	1	50	0
Toxin	1	50	0.001	1.25	50	0
Toxin	1	50	0.001	1.5	93	0
Toxin	1	50	0.001	1.75	100	0
Toxin	1	50	0.001	2	100	0
Toxin	1	50	0.001	2.25	197	0
Toxin	1	50	0.001	2.5	200	0
Toxin	1	50	0.001	2.75	200	0
Toxin	1	50	0.001	3	400	0
Toxin	1	50	0.001	3.25	400	0
Toxin	1	50	0.001	3.5	446	0
Toxin	1	50	0.001	3.75	800	0
Toxin	1	50	0.001	4	725	1
Toxin	1	50	0.001	4.25	773	0
Toxin	1	50	0.001	4.275	773	0
T6SS	2	50	0.001	0	25	0
T6SS	2	50	0.001	0.25	25	0
T6SS	2	50	0.001	0.5	25	0
T6SS	2	50	0.001	0.75	38	0
T6SS	2	50	0.001	1	50	0
T6SS	2	50	0.001	1.25	50	0
T6SS	2	50	0.001	1.5	89	0
T6SS	2	50	0.001	1.75	100	0
T6SS	2	50	0.001	2	100	0
T6SS	2	50	0.001	2.25	198	0
T6SS	2	50	0.001	2.5	200	0
T6SS	2	50	0.001	2.75	200	0
T6SS	2	50	0.001	3	400	0
T6SS	2	50	0.001	3.25	400	0
T6SS	2	50	0.001	3.5	451	0
T6SS	2	50	0.001	3.75	798	1
T6SS	2	50	0.001	4	735	0
Toxin	2	50	0.001	0	25	0
Toxin	2	50	0.001	0.25	25	0
Toxin	2	50	0.001	0.5	25	0
Toxin	2	50	0.001	0.75	31	0
Toxin	2	50	0.001	1	50	0
Toxin	2	50	0.001	1.25	50	0
Toxin	2	50	0.001	1.5	91	0
Toxin	2	50	0.001	1.75	100	0
Toxin	2	50	0.001	2	100	0
Toxin	2	50	0.001	2.25	198	0
Toxin	2	50	0.001	2.5	200	0
Toxin	2	50	0.001	2.75	200	0
Toxin	2	50	0.001	3	400	0
Toxin	2	50	0.001	3.25	400	0
Toxin	2	50	0.001	3.5	444	0
Toxin	2	50	0.001	3.75	800	0
Toxin	2	50	0.001	4	722	1
Toxin	2	50	0.001	4.25	769	2
Toxin	2	50	0.001	4.5	846	2
Toxin	2	50	0.001	4.75	688	2
Toxin	2	50	0.001	5	857	4
Toxin	2	50	0.001	5.25	803	4
Toxin	2	50	0.001	5.5	668	3
Toxin	2	50	0.001	5.75	908	0
Toxin	2	50	0.001	5.8	904	0
T6SS	3	50	0.001	0	25	0
T6SS	3	50	0.001	0.25	25	0
T6SS	3	50	0.001	0.5	25	0
T6SS	3	50	0.001	0.75	36	0
T6SS	3	50	0.001	1	50	0
T6SS	3	50	0.001	1.25	50	0
T6SS	3	50	0.001	1.5	91	0
T6SS	3	50	0.001	1.75	100	0
T6SS	3	50	0.001	2	100	0
T6SS	3	50	0.001	2.25	199	0
T6SS	3	50	0.001	2.5	200	0
T6SS	3	50	0.001	2.75	200	0
T6SS	3	50	0.001	3	400	0
T6SS	3	50	0.001	3.25	400	0
T6SS	3	50	0.001	3.5	437	0
T6SS	3	50	0.001	3.75	800	0
T6SS	3	50	0.001	3.8	799	0
Toxin	3	50	0.001	0	25	0
Toxin	3	50	0.001	0.25	25	0
Toxin	3	50	0.001	0.5	25	0
Toxin	3	50	0.001	0.75	36	0
Toxin	3	50	0.001	1	50	0
Toxin	3	50	0.001	1.25	50	0
Toxin	3	50	0.001	1.5	90	0
Toxin	3	50	0.001	1.75	100	0
Toxin	3	50	0.001	2	100	0
Toxin	3	50	0.001	2.25	198	0
Toxin	3	50	0.001	2.5	200	0
Toxin	3	50	0.001	2.75	200	0
Toxin	3	50	0.001	3	400	0
Toxin	3	50	0.001	3.25	400	0
Toxin	3	50	0.001	3.5	445	0
Toxin	3	50	0.001	3.75	800	0
Toxin	3	50	0.001	4	718	2
Toxin	3	50	0.001	4.25	751	2
Toxin	3	50	0.001	4.5	846	4
Toxin	3	50	0.001	4.75	689	2
Toxin	3	50	0.001	5	851	1
Toxin	3	50	0.001	5.1	915	0
T6SS	4	50	0.001	0	25	0
T6SS	4	50	0.001	0.25	25	0
T6SS	4	50	0.001	0.5	25	0
T6SS	4	50	0.001	0.75	36	0
T6SS	4	50	0.001	1	50	0
T6SS	4	50	0.001	1.25	50	0
T6SS	4	50	0.001	1.5	93	0
T6SS	4	50	0.001	1.75	100	0
T6SS	4	50	0.001	2	100	0
T6SS	4	50	0.001	2.25	199	0
T6SS	4	50	0.001	2.5	200	0
T6SS	4	50	0.001	2.75	200	0
T6SS	4	50	0.001	3	400	0
T6SS	4	50	0.001	3.25	400	0
T6SS	4	50	0.001	3.5	439	0
T6SS	4	50	0.001	3.75	797	2
T6SS	4	50	0.001	4	715	2
T6SS	4	50	0.001	4.25	769	1
T6SS	4	50	0.001	4.35	906	0
Toxin	4	50	0.001	0	25	0
Toxin	4	50	0.001	0.25	25	0
Toxin	4	50	0.001	0.5	25	0
Toxin	4	50	0.001	0.75	30	0
Toxin	4	50	0.001	1	50	0
Toxin	4	50	0.001	1.25	50	0
Toxin	4	50	0.001	1.5	90	0
Toxin	4	50	0.001	1.75	100	0
Toxin	4	50	0.001	2	100	0
Toxin	4	50	0.001	2.25	198	0
Toxin	4	50	0.001	2.5	200	0
Toxin	4	50	0.001	2.75	200	0
Toxin	4	50	0.001	3	400	0
Toxin	4	50	0.001	3.25	400	0
Toxin	4	50	0.001	3.5	444	0
Toxin	4	50	0.001	3.75	800	0
Toxin	4	50	0.001	3.825	799	0
T6SS	5	50	0.001	0	25	0
T6SS	5	50	0.001	0.25	25	0
T6SS	5	50	0.001	0.5	25	0
T6SS	5	50	0.001	0.75	35	0
T6SS	5	50	0.001	1	50	0
T6SS	5	50	0.001	1.25	50	0
T6SS	5	50	0.001	1.5	95	0
T6SS	5	50	0.001	1.75	100	0
T6SS	5	50	0.001	2	100	0
T6SS	5	50	0.001	2.25	198	0
T6SS	5	50	0.001	2.5	200	0
T6SS	5	50	0.001	2.75	200	0
T6SS	5	50	0.001	3	400	0
T6SS	5	50	0.001	3.25	400	0
T6SS	5	50	0.001	3.5	445	0
T6SS	5	50	0.001	3.75	800	0
T6SS	5	50	0.001	3.825	796	2
Toxin	5	50	0.001	0	25	0
Toxin	5	50	0.001	0.25	25	0
Toxin	5	50	0.001	0.5	25	0
Toxin	5	50	0.001	0.75	34	0
Toxin	5	50	0.001	1	50	0
Toxin	5	50	0.001	1.25	50	0
Toxin	5	50	0.001	1.5	90	0
Toxin	5	50	0.001	1.75	100	0
Toxin	5	50	0.001	2	100	0
Toxin	5	50	0.001	2.25	195	0
Toxin	5	50	0.001	2.5	200	0
Toxin	5	50	0.001	2.75	200	0
Toxin	5	50	0.001	3	400	0
Toxin	5	50	0.001	3.25	400	0
Toxin	5	50	0.001	3.5	430	0
Toxin	5	50	0.001	3.75	800	0
Toxin	5	50	0.001	3.85	796	1
T6SS	6	50	0.001	0	25	0
T6SS	6	50	0.001	0.25	25	0
T6SS	6	50	0.001	0.5	25	0
T6SS	6	50	0.001	0.75	37	0
T6SS	6	50	0.001	1	50	0
T6SS	6	50	0.001	1.25	50	0
T6SS	6	50	0.001	1.5	89	0
T6SS	6	50	0.001	1.75	100	0
T6SS	6	50	0.001	2	100	0
T6SS	6	50	0.001	2.25	196	0
T6SS	6	50	0.001	2.5	200	0
T6SS	6	50	0.001	2.75	200	0
T6SS	6	50	0.001	3	400	0
T6SS	6	50	0.001	3.25	400	0
T6SS	6	50	0.001	3.5	442	0
T6SS	6	50	0.001	3.75	796	2
T6SS	6	50	0.001	4	719	2
T6SS	6	50	0.001	4.25	757	3
T6SS	6	50	0.001	4.5	847	3
T6SS	6	50	0.001	4.75	686	2
T6SS	6	50	0.001	5	844	2
T6SS	6	50	0.001	5.25	805	2
T6SS	6	50	0.001	5.475	692	0
Toxin	6	50	0.001	0	25	0
Toxin	6	50	0.001	0.25	25	0
Toxin	6	50	0.001	0.5	25	0
Toxin	6	50	0.001	0.75	38	0
Toxin	6	50	0.001	1	50	0
Toxin	6	50	0.001	1.25	50	0
Toxin	6	50	0.001	1.5	88	0
Toxin	6	50	0.001	1.75	100	0
Toxin	6	50	0.001	2	100	0
Toxin	6	50	0.001	2.25	197	0
Toxin	6	50	0.001	2.5	200	0
Toxin	6	50	0.001	2.75	200	0
Toxin	6	50	0.001	3	400	0
Toxin	6	50	0.001	3.25	400	0
Toxin	6	50	0.001	3.5	442	0
Toxin	6	50	0.001	3.75	798	1
T6SS	1	100	0.001	0	25	0
T6SS	1	100	0.001	0.25	25	0
T6SS	1	100	0.001	0.5	25	0
T6SS	1	100	0.001	0.75	34	0
T6SS	1	100	0.001	1	50	0
T6SS	1	100	0.001	1.25	50	0
T6SS	1	100	0.001	1.5	90	0
T6SS	1	100	0.001	1.75	100	0
T6SS	1	100	0.001	2	100	0
T6SS	1	100	0.001	2.25	198	0
T6SS	1	100	0.001	2.5	200	0
T6SS	1	100	0.001	2.75	200	0
T6SS	1	100	0.001	3	400	0
T6SS	1	100	0.001	3.25	400	0
T6SS	1	100	0.001	3.5	445	0
T6SS	1	100	0.001	3.75	799	0
Toxin	1	100	0.001	0	25	0
Toxin	1	100	0.001	0.25	25	0
Toxin	1	100	0.001	0.5	25	0
Toxin	1	100	0.001	0.75	32	0
Toxin	1	100	0.001	1	50	0
Toxin	1	100	0.001	1.25	50	0
Toxin	1	100	0.001	1.5	89	0
Toxin	1	100	0.001	1.75	100	0
Toxin	1	100	0.001	2	100	0
Toxin	1	100	0.001	2.25	197	0
Toxin	1	100	0.001	2.5	200	0
Toxin	1	100	0.001	2.75	200	0
Toxin	1	100	0.001	3	400	0
Toxin	1	100	0.001	3.25	400	0
Toxin	1	100	0.001	3.5	440	0
Toxin	1	100	0.001	3.75	798	0
Toxin	1	100	0.001	3.775	798	0
T6SS	2	100	0.001	0	25	0
T6SS	2	100	0.001	0.25	25	0
T6SS	2	100	0.001	0.5	25	0
T6SS	2	100	0.001	0.75	34	0
T6SS	2	100	0.001	1	50	0
T6SS	2	100	0.001	1.25	50	0
T6SS	2	100	0.001	1.5	90	0
T6SS	2	100	0.001	1.75	100	0
T6SS	2	100	0.001	2	100	0
T6SS	2	100	0.001	2.25	198	0
T6SS	2	100	0.001	2.5	200	0
T6SS	2	100	0.001	2.75	200	0
T6SS	2	100	0.001	3	400	0
T6SS	2	100	0.001	3.25	400	0
T6SS	2	100	0.001	3.5	448	0
T6SS	2	100	0.001	3.75	797	2
T6SS	2	100	0.001	3.775	797	2
Toxin	2	100	0.001	0	25	0
Toxin	2	100	0.001	0.25	25	0
Toxin	2	100	0.001	0.5	25	0
Toxin	2	100	0.001	0.75	32	0
Toxin	2	100	0.001	1	50	0
Toxin	2	100	0.001	1.25	50	0
Toxin	2	100	0.001	1.5	94	0
Toxin	2	100	0.001	1.75	100	0
Toxin	2	100	0.001	2	100	0
Toxin	2	100	0.001	2.25	197	0
Toxin	2	100	0.001	2.5	200	0
Toxin	2	100	0.001	2.75	200	0
Toxin	2	100	0.001	3	400	0
Toxin	2	100	0.001	3.25	400	0
Toxin	2	100	0.001	3.5	451	0
Toxin	2	100	0.001	3.75	800	0
Toxin	2	100	0.001	3.825	797	0
T6SS	3	100	0.001	0	25	0
T6SS	3	100	0.001	0.25	25	0
T6SS	3	100	0.001	0.5	25	0
T6SS	3	100	0.001	0.75	35	0
T6SS	3	100	0.001	1	50	0
T6SS	3	100	0.001	1.25	50	0
T6SS	3	100	0.001	1.5	94	0
T6SS	3	100	0.001	1.75	100	0
T6SS	3	100	0.001	2	100	0
T6SS	3	100	0.001	2.25	196	0
T6SS	3	100	0.001	2.5	200	0
T6SS	3	100	0.001	2.75	200	0
T6SS	3	100	0.001	3	400	0
T6SS	3	100	0.001	3.25	400	0
T6SS	3	100	0.001	3.5	451	0
T6SS	3	100	0.001	3.75	800	0
T6SS	3	100	0.001	4	719	1
T6SS	3	100	0.001	4.25	778	1
T6SS	3	100	0.001	4.5	835	2
T6SS	3	100	0.001	4.75	704	0
Toxin	3	100	0.001	0	25	0
Toxin	3	100	0.001	0.25	25	0
Toxin	3	100	0.001	0.5	25	0
Toxin	3	100	0.001	0.75	32	0
Toxin	3	100	0.001	1	50	0
Toxin	3	100	0.001	1.25	50	0
Toxin	3	100	0.001	1.5	94	0
Toxin	3	100	0.001	1.75	100	0
Toxin	3	100	0.001	2	100	0
Toxin	3	100	0.001	2.25	196	0
Toxin	3	100	0.001	2.5	200	0
Toxin	3	100	0.001	2.75	200	0
Toxin	3	100	0.001	3	400	0
Toxin	3	100	0.001	3.25	400	0
Toxin	3	100	0.001	3.5	450	0
Toxin	3	100	0.001	3.725	790	1
T6SS	4	100	0.001	0	25	0
T6SS	4	100	0.001	0.25	25	0
T6SS	4	100	0.001	0.5	25	0
T6SS	4	100	0.001	0.75	33	0
T6SS	4	100	0.001	1	50	0
T6SS	4	100	0.001	1.25	50	0
T6SS	4	100	0.001	1.5	92	0
T6SS	4	100	0.001	1.75	100	0
T6SS	4	100	0.001	2	100	0
T6SS	4	100	0.001	2.25	198	0
T6SS	4	100	0.001	2.5	200	0
T6SS	4	100	0.001	2.75	200	0
T6SS	4	100	0.001	3	400	0
T6SS	4	100	0.001	3.25	400	0
T6SS	4	100	0.001	3.5	448	0
T6SS	4	100	0.001	3.75	798	0
T6SS	4	100	0.001	3.775	798	0
Toxin	4	100	0.001	0	25	0
Toxin	4	100	0.001	0.25	25	0
Toxin	4	100	0.001	0.5	25	0
Toxin	4	100	0.001	0.75	38	0
Toxin	4	100	0.001	1	50	0
Toxin	4	100	0.001	1.25	50	0
Toxin	4	100	0.001	1.5	90	0
Toxin	4	100	0.001	1.75	100	0
Toxin	4	100	0.001	2	100	0
Toxin	4	100	0.001	2.25	199	0
Toxin	4	100	0.001	2.5	200	0
Toxin	4	100	0.001	2.75	200	0
Toxin	4	100	0.001	3	400	0
Toxin	4	100	0.001	3.25	400	0
Toxin	4	100	0.001	3.5	442	0
Toxin	4	100	0.001	3.75	800	0
Toxin	4	100	0.001	3.85	798	0
T6SS	5	100	0.001	0	25	0
T6SS	5	100	0.001	0.25	25	0
T6SS	5	100	0.001	0.5	25	0
T6SS	5	100	0.001	0.75	34	0
T6SS	5	100	0.001	1	50	0
T6SS	5	100	0.001	1.25	50	0
T6SS	5	100	0.001	1.5	89	0
T6SS	5	100	0.001	1.75	100	0
T6SS	5	100	0.001	2	100	0
T6SS	5	100	0.001	2.25	198	0
T6SS	5	100	0.001	2.5	200	0
T6SS	5	100	0.001	2.75	200	0
T6SS	5	100	0.001	3	400	0
T6SS	5	100	0.001	3.25	400	0
T6SS	5	100	0.001	3.5	449	0
T6SS	5	100	0.001	3.75	800	0
T6SS	5	100	0.001	3.825	794	1
Toxin	5	100	0.001	0	25	0
Toxin	5	100	0.001	0.25	25	0
Toxin	5	100	0.001	0.5	25	0
Toxin	5	100	0.001	0.75	32	0
Toxin	5	100	0.001	1	50	0
Toxin	5	100	0.001	1.25	50	0
Toxin	5	100	0.001	1.5	87	0
Toxin	5	100	0.001	1.75	100	0
Toxin	5	100	0.001	2	100	0
Toxin	5	100	0.001	2.25	197	0
Toxin	5	100	0.001	2.5	200	0
Toxin	5	100	0.001	2.75	200	0
Toxin	5	100	0.001	3	400	0
Toxin	5	100	0.001	3.25	400	0
Toxin	5	100	0.001	3.5	446	0
Toxin	5	100	0.001	3.75	795	2
Toxin	5	100	0.001	4	722	2
Toxin	5	100	0.001	4.25	765	0
Toxin	5	100	0.001	4.3	835	0
T6SS	6	100	0.001	0	25	0
T6SS	6	100	0.001	0.25	25	0
T6SS	6	100	0.001	0.5	25	0
T6SS	6	100	0.001	0.75	32	0
T6SS	6	100	0.001	1	50	0
T6SS	6	100	0.001	1.25	50	0
T6SS	6	100	0.001	1.5	91	0
T6SS	6	100	0.001	1.75	100	0
T6SS	6	100	0.001	2	100	0
T6SS	6	100	0.001	2.25	198	0
T6SS	6	100	0.001	2.5	200	0
T6SS	6	100	0.001	2.75	200	0
T6SS	6	100	0.001	3	400	0
T6SS	6	100	0.001	3.25	400	0
T6SS	6	100	0.001	3.5	446	0
T6SS	6	100	0.001	3.75	800	0
T6SS	6	100	0.001	3.8	799	0
Toxin	6	100	0.001	0	25	0
Toxin	6	100	0.001	0.25	25	0
Toxin	6	100	0.001	0.5	25	0
Toxin	6	100	0.001	0.75	30	0
Toxin	6	100	0.001	1	50	0
Toxin	6	100	0.001	1.25	50	0
Toxin	6	100	0.001	1.5	85	0
Toxin	6	100	0.001	1.75	100	0
Toxin	6	100	0.001	2	100	0
Toxin	6	100	0.001	2.25	195	0
Toxin	6	100	0.001	2.5	200	0
Toxin	6	100	0.001	2.75	200	0
Toxin	6	100	0.001	3	400	0
Toxin	6	100	0.001	3.25	400	0
Toxin	6	100	0.001	3.5	449	0
Toxin	6	100	0.001	3.75	793	2
Toxin	6	100	0.001	4	709	2
Toxin	6	100	0.001	4.25	759	3
Toxin	6	100	0.001	4.5	874	0
T6SS	1	200	0.001	0	25	0
T6SS	1	200	0.001	0.25	25	0
T6SS	1	200	0.001	0.5	25	0
T6SS	1	200	0.001	0.75	35	0
T6SS	1	200	0.001	1	50	0
T6SS	1	200	0.001	1.25	50	0
T6SS	1	200	0.001	1.5	91	0
T6SS	1	200	0.001	1.75	100	0
T6SS	1	200	0.001	2	100	0
T6SS	1	200	0.001	2.25	198	0
T6SS	1	200	0.001	2.5	200	0
T6SS	1	200	0.001	2.75	200	0
T6SS	1	200	0.001	3	400	0
T6SS	1	200	0.001	3.25	400	0
T6SS	1	200	0.001	3.5	454	0
T6SS	1	200	0.001	3.75	800	0
T6SS	1	200	0.001	4	721	1
T6SS	1	200	0.001	4.25	758	2
T6SS	1	200	0.001	4.5	845	2
T6SS	1	200	0.001	4.75	687	2
T6SS	1	200	0.001	5	851	2
T6SS	1	200	0.001	5.25	796	4
T6SS	1	200	0.001	5.5	646	4
T6SS	1	200	0.001	5.75	877	7
T6SS	1	200	0.001	6	735	8
T6SS	1	200	0.001	6.25	686	8
T6SS	1	200	0.001	6.5	848	11
T6SS	1	200	0.001	6.75	687	16
T6SS	1	200	0.001	7	745	16
T6SS	1	200	0.001	7.25	790	17
T6SS	1	200	0.001	7.5	642	25
T6SS	1	200	0.001	7.75	761	19
T6SS	1	200	0.001	8	757	16
T6SS	1	200	0.001	8.25	663	23
T6SS	1	200	0.001	8.5	762	16
T6SS	1	200	0.001	8.75	716	13
T6SS	1	200	0.001	9	711	21
T6SS	1	200	0.001	9.25	797	18
T6SS	1	200	0.001	9.5	669	15
T6SS	1	200	0.001	9.75	759	26
T6SS	1	200	0.001	10	765	23
T6SS	1	200	0.001	10.25	638	21
T6SS	1	200	0.001	10.5	750	35
T6SS	1	200	0.001	10.75	725	29
T6SS	1	200	0.001	11	688	24
T6SS	1	200	0.001	11.25	749	30
T6SS	1	200	0.001	11.5	693	21
T6SS	1	200	0.001	11.75	758	16
T6SS	1	200	0.001	12	772	30
T6SS	1	200	0.001	12.25	651	27
T6SS	1	200	0.001	12.5	759	21
T6SS	1	200	0.001	12.75	753	38
T6SS	1	200	0.001	13	644	35
T6SS	1	200	0.001	13.25	743	31
T6SS	1	200	0.001	13.5	710	50
T6SS	1	200	0.001	13.75	678	41
T6SS	1	200	0.001	14	748	31
T6SS	1	200	0.001	14.25	672	45
T6SS	1	200	0.001	14.5	743	36
T6SS	1	200	0.001	14.75	763	28
T6SS	1	200	0.001	15	640	45
T6SS	1	200	0.001	15.25	782	35
T6SS	1	200	0.001	15.5	740	28
T6SS	1	200	0.001	15.75	633	45
T6SS	1	200	0.001	16	773	37
T6SS	1	200	0.001	16.25	690	32
T6SS	1	200	0.001	16.5	683	57
T6SS	1	200	0.001	16.75	754	47
T6SS	1	200	0.001	17	641	40
T6SS	1	200	0.001	17.25	744	64
T6SS	1	200	0.001	17.5	722	54
T6SS	1	200	0.001	17.75	607	45
T6SS	1	200	0.001	18	777	75
T6SS	1	200	0.001	18.25	675	65
T6SS	1	200	0.001	18.5	598	55
T6SS	1	200	0.001	18.75	760	84
T6SS	1	200	0.001	19	656	69
T6SS	1	200	0.001	19.25	670	54
T6SS	1	200	0.001	19.5	720	83
T6SS	1	200	0.001	19.75	638	66
T6SS	1	200	0.001	20	728	53
T6SS	1	200	0.001	20.25	693	85
T6SS	1	200	0.001	20.5	606	70
T6SS	1	200	0.001	20.75	735	57
T6SS	1	200	0.001	21	698	81
T6SS	1	200	0.001	21.25	601	75
T6SS	1	200	0.001	21.5	710	63
T6SS	1	200	0.001	21.75	676	90
T6SS	1	200	0.001	22	653	93
T6SS	1	200	0.001	22.25	686	76
T6SS	1	200	0.001	22.5	637	100
T6SS	1	200	0.001	22.75	673	95
T6SS	1	200	0.001	23	694	78
T6SS	1	200	0.001	23.25	614	93
T6SS	1	200	0.001	23.5	665	96
T6SS	1	200	0.001	23.75	685	80
T6SS	1	200	0.001	24	617	93
T6SS	1	200	0.001	24.25	636	110
T6SS	1	200	0.001	24.5	665	93
T6SS	1	200	0.001	24.75	646	103
T6SS	1	200	0.001	25	649	119
T6SS	1	200	0.001	25.025	649	119
Toxin	1	200	0.001	0	25	0
Toxin	1	200	0.001	0.25	25	0
Toxin	1	200	0.001	0.5	25	0
Toxin	1	200	0.001	0.75	28	0
Toxin	1	200	0.001	1	50	0
Toxin	1	200	0.001	1.25	50	0
Toxin	1	200	0.001	1.5	88	0
Toxin	1	200	0.001	1.75	100	0
Toxin	1	200	0.001	2	100	0
Toxin	1	200	0.001	2.25	195	0
Toxin	1	200	0.001	2.5	200	0
Toxin	1	200	0.001	2.75	200	0
Toxin	1	200	0.001	3	400	0
Toxin	1	200	0.001	3.25	400	0
Toxin	1	200	0.001	3.5	446	0
Toxin	1	200	0.001	3.75	797	1
T6SS	2	200	0.001	0	25	0
T6SS	2	200	0.001	0.25	25	0
T6SS	2	200	0.001	0.5	25	0
T6SS	2	200	0.001	0.75	39	0
T6SS	2	200	0.001	1	50	0
T6SS	2	200	0.001	1.25	50	0
T6SS	2	200	0.001	1.5	95	0
T6SS	2	200	0.001	1.75	100	0
T6SS	2	200	0.001	2	100	0
T6SS	2	200	0.001	2.25	197	0
T6SS	2	200	0.001	2.5	200	0
T6SS	2	200	0.001	2.75	200	0
T6SS	2	200	0.001	3	400	0
T6SS	2	200	0.001	3.25	400	0
T6SS	2	200	0.001	3.5	446	0
T6SS	2	200	0.001	3.75	800	0
T6SS	2	200	0.001	4	719	1
T6SS	2	200	0.001	4.25	744	1
T6SS	2	200	0.001	4.5	845	2
T6SS	2	200	0.001	4.75	688	2
T6SS	2	200	0.001	5	850	2
T6SS	2	200	0.001	5.15	903	0
Toxin	2	200	0.001	0	25	0
Toxin	2	200	0.001	0.25	25	0
Toxin	2	200	0.001	0.5	25	0
Toxin	2	200	0.001	0.75	37	0
Toxin	2	200	0.001	1	50	0
Toxin	2	200	0.001	1.25	50	0
Toxin	2	200	0.001	1.5	91	0
Toxin	2	200	0.001	1.75	100	0
Toxin	2	200	0.001	2	100	0
Toxin	2	200	0.001	2.25	197	0
Toxin	2	200	0.001	2.5	200	0
Toxin	2	200	0.001	2.75	200	0
Toxin	2	200	0.001	3	400	0
Toxin	2	200	0.001	3.25	400	0
Toxin	2	200	0.001	3.5	450	0
Toxin	2	200	0.001	3.75	800	0
Toxin	2	200	0.001	4	723	1
Toxin	2	200	0.001	4.25	737	1
Toxin	2	200	0.001	4.5	852	2
Toxin	2	200	0.001	4.75	697	2
Toxin	2	200	0.001	5	860	0
Toxin	2	200	0.001	5.05	897	0
T6SS	3	200	0.001	0	25	0
T6SS	3	200	0.001	0.25	25	0
T6SS	3	200	0.001	0.5	25	0
T6SS	3	200	0.001	0.75	35	0
T6SS	3	200	0.001	1	50	0
T6SS	3	200	0.001	1.25	50	0
T6SS	3	200	0.001	1.5	88	0
T6SS	3	200	0.001	1.75	100	0
T6SS	3	200	0.001	2	100	0
T6SS	3	200	0.001	2.25	198	0
T6SS	3	200	0.001	2.5	200	0
T6SS	3	200	0.001	2.75	200	0
T6SS	3	200	0.001	3	400	0
T6SS	3	200	0.001	3.25	400	0
T6SS	3	200	0.001	3.5	441	0
T6SS	3	200	0.001	3.75	797	2
T6SS	3	200	0.001	3.775	797	2
Toxin	3	200	0.001	0	25	0
Toxin	3	200	0.001	0.25	25	0
Toxin	3	200	0.001	0.5	25	0
Toxin	3	200	0.001	0.75	31	0
Toxin	3	200	0.001	1	50	0
Toxin	3	200	0.001	1.25	50	0
Toxin	3	200	0.001	1.5	90	0
Toxin	3	200	0.001	1.75	100	0
Toxin	3	200	0.001	2	100	0
Toxin	3	200	0.001	2.25	198	0
Toxin	3	200	0.001	2.5	200	0
Toxin	3	200	0.001	2.75	200	0
Toxin	3	200	0.001	3	400	0
Toxin	3	200	0.001	3.25	400	0
Toxin	3	200	0.001	3.5	432	0
Toxin	3	200	0.001	3.75	800	0
Toxin	3	200	0.001	4	723	3
Toxin	3	200	0.001	4.25	760	2
Toxin	3	200	0.001	4.5	847	2
Toxin	3	200	0.001	4.75	693	2
Toxin	3	200	0.001	4.9	680	0
T6SS	4	200	0.001	0	25	0
T6SS	4	200	0.001	0.25	25	0
T6SS	4	200	0.001	0.5	25	0
T6SS	4	200	0.001	0.75	32	0
T6SS	4	200	0.001	1	50	0
T6SS	4	200	0.001	1.25	50	0
T6SS	4	200	0.001	1.5	89	0
T6SS	4	200	0.001	1.75	100	0
T6SS	4	200	0.001	2	100	0
T6SS	4	200	0.001	2.25	193	0
T6SS	4	200	0.001	2.5	200	0
T6SS	4	200	0.001	2.75	200	0
T6SS	4	200	0.001	3	400	0
T6SS	4	200	0.001	3.25	400	0
T6SS	4	200	0.001	3.5	457	0
T6SS	4	200	0.001	3.75	800	0
T6SS	4	200	0.001	3.85	796	0
Toxin	4	200	0.001	0	25	0
Toxin	4	200	0.001	0.25	25	0
Toxin	4	200	0.001	0.5	25	0
Toxin	4	200	0.001	0.75	37	0
Toxin	4	200	0.001	1	50	0
Toxin	4	200	0.001	1.25	50	0
Toxin	4	200	0.001	1.5	89	0
Toxin	4	200	0.001	1.75	100	0
Toxin	4	200	0.001	2	100	0
Toxin	4	200	0.001	2.25	198	0
Toxin	4	200	0.001	2.5	200	0
Toxin	4	200	0.001	2.75	200	0
Toxin	4	200	0.001	3	400	0
Toxin	4	200	0.001	3.25	400	0
Toxin	4	200	0.001	3.5	446	0
Toxin	4	200	0.001	3.75	798	1
Toxin	4	200	0.001	3.775	798	1
T6SS	5	200	0.001	0	25	0
T6SS	5	200	0.001	0.25	25	0
T6SS	5	200	0.001	0.5	25	0
T6SS	5	200	0.001	0.75	32	0
T6SS	5	200	0.001	1	50	0
T6SS	5	200	0.001	1.25	50	0
T6SS	5	200	0.001	1.5	91	0
T6SS	5	200	0.001	1.75	100	0
T6SS	5	200	0.001	2	100	0
T6SS	5	200	0.001	2.25	199	0
T6SS	5	200	0.001	2.5	200	0
T6SS	5	200	0.001	2.75	200	0
T6SS	5	200	0.001	3	400	0
T6SS	5	200	0.001	3.25	400	0
T6SS	5	200	0.001	3.5	451	0
T6SS	5	200	0.001	3.75	800	0
T6SS	5	200	0.001	3.85	798	1
Toxin	5	200	0.001	0	25	0
Toxin	5	200	0.001	0.25	25	0
Toxin	5	200	0.001	0.5	25	0
Toxin	5	200	0.001	0.75	34	0
Toxin	5	200	0.001	1	50	0
Toxin	5	200	0.001	1.25	50	0
Toxin	5	200	0.001	1.5	93	0
Toxin	5	200	0.001	1.75	100	0
Toxin	5	200	0.001	2	100	0
Toxin	5	200	0.001	2.25	196	0
Toxin	5	200	0.001	2.5	200	0
Toxin	5	200	0.001	2.75	200	0
Toxin	5	200	0.001	3	400	0
Toxin	5	200	0.001	3.25	400	0
Toxin	5	200	0.001	3.5	444	0
Toxin	5	200	0.001	3.75	800	0
Toxin	5	200	0.001	3.825	799	0
T6SS	6	200	0.001	0	25	0
T6SS	6	200	0.001	0.25	25	0
T6SS	6	200	0.001	0.5	25	0
T6SS	6	200	0.001	0.75	32	0
T6SS	6	200	0.001	1	50	0
T6SS	6	200	0.001	1.25	50	0
T6SS	6	200	0.001	1.5	91	0
T6SS	6	200	0.001	1.75	100	0
T6SS	6	200	0.001	2	100	0
T6SS	6	200	0.001	2.25	195	0
T6SS	6	200	0.001	2.5	200	0
T6SS	6	200	0.001	2.75	200	0
T6SS	6	200	0.001	3	400	0
T6SS	6	200	0.001	3.25	400	0
T6SS	6	200	0.001	3.5	441	0
T6SS	6	200	0.001	3.75	800	0
T6SS	6	200	0.001	3.85	798	0
Toxin	6	200	0.001	0	25	0
Toxin	6	200	0.001	0.25	25	0
Toxin	6	200	0.001	0.5	25	0
Toxin	6	200	0.001	0.75	33	0
Toxin	6	200	0.001	1	50	0
Toxin	6	200	0.001	1.25	50	0
Toxin	6	200	0.001	1.5	92	0
Toxin	6	200	0.001	1.75	100	0
Toxin	6	200	0.001	2	100	0
Toxin	6	200	0.001	2.25	198	0
Toxin	6	200	0.001	2.5	200	0
Toxin	6	200	0.001	2.75	200	0
Toxin	6	200	0.001	3	400	0
Toxin	6	200	0.001	3.25	400	0
Toxin	6	200	0.001	3.5	446	0
Toxin	6	200	0.001	3.75	798	1
Toxin	6	200	0.001	4	722	1
Toxin	6	200	0.001	4.225	658	0
T6SS	1	500	0.001	0	25	0
T6SS	1	500	0.001	0.25	25	0
T6SS	1	500	0.001	0.5	25	0
T6SS	1	500	0.001	0.75	35	0
T6SS	1	500	0.001	1	50	0
T6SS	1	500	0.001	1.25	50	0
T6SS	1	500	0.001	1.5	89	0
T6SS	1	500	0.001	1.75	100	0
T6SS	1	500	0.001	2	100	0
T6SS	1	500	0.001	2.25	197	0
T6SS	1	500	0.001	2.5	200	0
T6SS	1	500	0.001	2.75	200	0
T6SS	1	500	0.001	3	400	0
T6SS	1	500	0.001	3.25	400	0
T6SS	1	500	0.001	3.5	441	0
T6SS	1	500	0.001	3.75	797	2
Toxin	1	500	0.001	0	25	0
Toxin	1	500	0.001	0.25	25	0
Toxin	1	500	0.001	0.5	25	0
Toxin	1	500	0.001	0.75	33	0
Toxin	1	500	0.001	1	50	0
Toxin	1	500	0.001	1.25	50	0
Toxin	1	500	0.001	1.5	95	0
Toxin	1	500	0.001	1.75	100	0
Toxin	1	500	0.001	2	100	0
Toxin	1	500	0.001	2.25	199	0
Toxin	1	500	0.001	2.5	200	0
Toxin	1	500	0.001	2.75	200	0
Toxin	1	500	0.001	3	400	0
Toxin	1	500	0.001	3.25	400	0
Toxin	1	500	0.001	3.5	445	0
Toxin	1	500	0.001	3.75	800	0
Toxin	1	500	0.001	3.8	798	0
T6SS	2	500	0.001	0	25	0
T6SS	2	500	0.001	0.25	25	0
T6SS	2	500	0.001	0.5	25	0
T6SS	2	500	0.001	0.75	36	0
T6SS	2	500	0.001	1	50	0
T6SS	2	500	0.001	1.25	50	0
T6SS	2	500	0.001	1.5	90	0
T6SS	2	500	0.001	1.75	100	0
T6SS	2	500	0.001	2	100	0
T6SS	2	500	0.001	2.25	198	0
T6SS	2	500	0.001	2.5	200	0
T6SS	2	500	0.001	2.75	200	0
T6SS	2	500	0.001	3	400	0
T6SS	2	500	0.001	3.25	400	0
T6SS	2	500	0.001	3.5	448	0
T6SS	2	500	0.001	3.75	799	0
T6SS	2	500	0.001	3.775	799	0
Toxin	2	500	0.001	0	25	0
Toxin	2	500	0.001	0.25	25	0
Toxin	2	500	0.001	0.5	25	0
Toxin	2	500	0.001	0.75	30	0
Toxin	2	500	0.001	1	50	0
Toxin	2	500	0.001	1.25	50	0
Toxin	2	500	0.001	1.5	91	0
Toxin	2	500	0.001	1.75	100	0
Toxin	2	500	0.001	2	100	0
Toxin	2	500	0.001	2.25	200	0
Toxin	2	500	0.001	2.5	200	0
Toxin	2	500	0.001	2.75	200	0
Toxin	2	500	0.001	3	400	0
Toxin	2	500	0.001	3.25	400	0
Toxin	2	500	0.001	3.5	446	0
Toxin	2	500	0.001	3.75	800	0
Toxin	2	500	0.001	4	726	2
Toxin	2	500	0.001	4.25	787	2
Toxin	2	500	0.001	4.5	848	2
Toxin	2	500	0.001	4.75	692	2
Toxin	2	500	0.001	5	880	2
Toxin	2	500	0.001	5.25	798	2
Toxin	2	500	0.001	5.5	658	4
Toxin	2	500	0.001	5.75	898	4
Toxin	2	500	0.001	6	753	3
Toxin	2	500	0.001	6.25	750	3
Toxin	2	500	0.001	6.475	882	0
T6SS	3	500	0.001	0	25	0
T6SS	3	500	0.001	0.25	25	0
T6SS	3	500	0.001	0.5	25	0
T6SS	3	500	0.001	0.75	35	0
T6SS	3	500	0.001	1	50	0
T6SS	3	500	0.001	1.25	50	0
T6SS	3	500	0.001	1.5	83	0
T6SS	3	500	0.001	1.75	100	0
T6SS	3	500	0.001	2	100	0
T6SS	3	500	0.001	2.25	200	0
T6SS	3	500	0.001	2.5	200	0
T6SS	3	500	0.001	2.75	200	0
T6SS	3	500	0.001	3	400	0
T6SS	3	500	0.001	3.25	400	0
T6SS	3	500	0.001	3.5	446	0
T6SS	3	500	0.001	3.75	800	0
T6SS	3	500	0.001	4	715	1
T6SS	3	500	0.001	4.25	757	0
T6SS	3	500	0.001	4.3	836	0
Toxin	3	500	0.001	0	25	0
Toxin	3	500	0.001	0.25	25	0
Toxin	3	500	0.001	0.5	25	0
Toxin	3	500	0.001	0.75	37	0
Toxin	3	500	0.001	1	50	0
Toxin	3	500	0.001	1.25	50	0
Toxin	3	500	0.001	1.5	87	0
Toxin	3	500	0.001	1.75	100	0
Toxin	3	500	0.001	2	100	0
Toxin	3	500	0.001	2.25	198	0
Toxin	3	500	0.001	2.5	200	0
Toxin	3	500	0.001	2.75	200	0
Toxin	3	500	0.001	3	400	0
Toxin	3	500	0.001	3.25	400	0
Toxin	3	500	0.001	3.5	448	0
Toxin	3	500	0.001	3.75	800	0
Toxin	3	500	0.001	4	722	1
Toxin	3	500	0.001	4.25	771	1
Toxin	3	500	0.001	4.5	848	2
Toxin	3	500	0.001	4.75	685	2
Toxin	3	500	0.001	5	857	2
Toxin	3	500	0.001	5.25	799	3
Toxin	3	500	0.001	5.5	662	2
Toxin	3	500	0.001	5.65	800	0
T6SS	4	500	0.001	0	25	0
T6SS	4	500	0.001	0.25	25	0
T6SS	4	500	0.001	0.5	25	0
T6SS	4	500	0.001	0.75	41	0
T6SS	4	500	0.001	1	50	0
T6SS	4	500	0.001	1.25	50	0
T6SS	4	500	0.001	1.5	93	0
T6SS	4	500	0.001	1.75	100	0
T6SS	4	500	0.001	2	100	0
T6SS	4	500	0.001	2.25	198	0
T6SS	4	500	0.001	2.5	200	0
T6SS	4	500	0.001	2.75	200	0
T6SS	4	500	0.001	3	400	0
T6SS	4	500	0.001	3.25	400	0
T6SS	4	500	0.001	3.5	447	0
T6SS	4	500	0.001	3.75	799	0
T6SS	4	500	0.001	3.775	799	0
Toxin	4	500	0.001	0	25	0
Toxin	4	500	0.001	0.25	25	0
Toxin	4	500	0.001	0.5	25	0
Toxin	4	500	0.001	0.75	32	0
Toxin	4	500	0.001	1	50	0
Toxin	4	500	0.001	1.25	50	0
Toxin	4	500	0.001	1.5	92	0
Toxin	4	500	0.001	1.75	100	0
Toxin	4	500	0.001	2	100	0
Toxin	4	500	0.001	2.25	197	0
Toxin	4	500	0.001	2.5	200	0
Toxin	4	500	0.001	2.75	200	0
Toxin	4	500	0.001	3	400	0
Toxin	4	500	0.001	3.25	400	0
Toxin	4	500	0.001	3.5	444	0
Toxin	4	500	0.001	3.75	800	0
Toxin	4	500	0.001	3.8	798	0
T6SS	5	500	0.001	0	25	0
T6SS	5	500	0.001	0.25	25	0
T6SS	5	500	0.001	0.5	25	0
T6SS	5	500	0.001	0.75	36	0
T6SS	5	500	0.001	1	50	0
T6SS	5	500	0.001	1.25	50	0
T6SS	5	500	0.001	1.5	87	0
T6SS	5	500	0.001	1.75	100	0
T6SS	5	500	0.001	2	100	0
T6SS	5	500	0.001	2.25	195	0
T6SS	5	500	0.001	2.5	200	0
T6SS	5	500	0.001	2.75	200	0
T6SS	5	500	0.001	3	400	0
T6SS	5	500	0.001	3.25	400	0
T6SS	5	500	0.001	3.5	446	0
T6SS	5	500	0.001	3.75	800	0
T6SS	5	500	0.001	4	719	1
T6SS	5	500	0.001	4.25	732	1
T6SS	5	500	0.001	4.5	844	2
T6SS	5	500	0.001	4.75	695	0
T6SS	5	500	0.001	4.775	695	0
Toxin	5	500	0.001	0	25	0
Toxin	5	500	0.001	0.25	25	0
Toxin	5	500	0.001	0.5	25	0
Toxin	5	500	0.001	0.75	36	0
Toxin	5	500	0.001	1	50	0
Toxin	5	500	0.001	1.25	50	0
Toxin	5	500	0.001	1.5	92	0
Toxin	5	500	0.001	1.75	100	0
Toxin	5	500	0.001	2	100	0
Toxin	5	500	0.001	2.25	195	0
Toxin	5	500	0.001	2.5	200	0
Toxin	5	500	0.001	2.75	200	0
Toxin	5	500	0.001	3	400	0
Toxin	5	500	0.001	3.25	400	0
Toxin	5	500	0.001	3.5	449	0
Toxin	5	500	0.001	3.75	800	0
Toxin	5	500	0.001	3.85	799	0
T6SS	6	500	0.001	0	25	0
T6SS	6	500	0.001	0.25	25	0
T6SS	6	500	0.001	0.5	25	0
T6SS	6	500	0.001	0.75	35	0
T6SS	6	500	0.001	1	50	0
T6SS	6	500	0.001	1.25	50	0
T6SS	6	500	0.001	1.5	88	0
T6SS	6	500	0.001	1.75	100	0
T6SS	6	500	0.001	2	100	0
T6SS	6	500	0.001	2.25	199	0
T6SS	6	500	0.001	2.5	200	0
T6SS	6	500	0.001	2.75	200	0
T6SS	6	500	0.001	3	400	0
T6SS	6	500	0.001	3.25	400	0
T6SS	6	500	0.001	3.5	433	0
T6SS	6	500	0.001	3.75	800	0
T6SS	6	500	0.001	3.85	799	0
Toxin	6	500	0.001	0	25	0
Toxin	6	500	0.001	0.25	25	0
Toxin	6	500	0.001	0.5	25	0
Toxin	6	500	0.001	0.75	36	0
Toxin	6	500	0.001	1	50	0
Toxin	6	500	0.001	1.25	50	0
Toxin	6	500	0.001	1.5	91	0
Toxin	6	500	0.001	1.75	100	0
Toxin	6	500	0.001	2	100	0
Toxin	6	500	0.001	2.25	199	0
Toxin	6	500	0.001	2.5	200	0
Toxin	6	500	0.001	2.75	200	0
Toxin	6	500	0.001	3	400	0
Toxin	6	500	0.001	3.25	400	0
Toxin	6	500	0.001	3.5	443	0
Toxin	6	500	0.001	3.725	794	1
T6SS	1	0	0.005	0	25	0
T6SS	1	0	0.005	0.25	25	0
T6SS	1	0	0.005	0.5	25	0
T6SS	1	0	0.005	0.75	35	0
T6SS	1	0	0.005	1	50	0
T6SS	1	0	0.005	1.25	50	0
T6SS	1	0	0.005	1.5	91	0
T6SS	1	0	0.005	1.75	100	0
T6SS	1	0	0.005	2	100	0
T6SS	1	0	0.005	2.25	198	0
T6SS	1	0	0.005	2.5	200	0
T6SS	1	0	0.005	2.75	200	0
T6SS	1	0	0.005	3	400	0
T6SS	1	0	0.005	3.25	400	0
T6SS	1	0	0.005	3.5	442	0
T6SS	1	0	0.005	3.75	800	0
T6SS	1	0	0.005	4	726	4
T6SS	1	0	0.005	4.25	764	5
T6SS	1	0	0.005	4.5	848	6
T6SS	1	0	0.005	4.75	682	6
T6SS	1	0	0.005	5	862	6
T6SS	1	0	0.005	5.25	797	5
T6SS	1	0	0.005	5.5	653	4
T6SS	1	0	0.005	5.75	890	4
T6SS	1	0	0.005	6	751	8
T6SS	1	0	0.005	6.25	750	8
T6SS	1	0	0.005	6.5	871	10
T6SS	1	0	0.005	6.75	713	6
T6SS	1	0	0.005	7	821	2
T6SS	1	0	0.005	7.2	878	0
Toxin	1	0	0.005	0	25	0
Toxin	1	0	0.005	0.25	25	0
Toxin	1	0	0.005	0.5	25	0
Toxin	1	0	0.005	0.75	30	0
Toxin	1	0	0.005	1	50	0
Toxin	1	0	0.005	1.25	50	0
Toxin	1	0	0.005	1.5	91	0
Toxin	1	0	0.005	1.75	100	0
Toxin	1	0	0.005	2	100	0
Toxin	1	0	0.005	2.25	196	0
Toxin	1	0	0.005	2.5	200	0
Toxin	1	0	0.005	2.75	200	0
Toxin	1	0	0.005	3	400	0
Toxin	1	0	0.005	3.25	400	0
Toxin	1	0	0.005	3.5	453	0
Toxin	1	0	0.005	3.75	789	5
Toxin	1	0	0.005	4	706	4
Toxin	1	0	0.005	4.25	746	3
Toxin	1	0	0.005	4.5	847	2
Toxin	1	0	0.005	4.75	683	2
Toxin	1	0	0.005	5	872	1
Toxin	1	0	0.005	5.075	913	0
T6SS	2	0	0.005	0	25	0
T6SS	2	0	0.005	0.25	25	0
T6SS	2	0	0.005	0.5	25	0
T6SS	2	0	0.005	0.75	36	0
T6SS	2	0	0.005	1	50	0
T6SS	2	0	0.005	1.25	50	0
T6SS	2	0	0.005	1.5	92	0
T6SS	2	0	0.005	1.75	100	0
T6SS	2	0	0.005	2	100	0
T6SS	2	0	0.005	2.25	197	0
T6SS	2	0	0.005	2.5	200	0
T6SS	2	0	0.005	2.75	200	0
T6SS	2	0	0.005	3	400	0
T6SS	2	0	0.005	3.25	400	0
T6SS	2	0	0.005	3.5	450	0
T6SS	2	0	0.005	3.75	800	0
T6SS	2	0	0.005	4	715	8
T6SS	2	0	0.005	4.25	753	5
T6SS	2	0	0.005	4.5	849	10
T6SS	2	0	0.005	4.75	695	8
T6SS	2	0	0.005	5	860	6
T6SS	2	0	0.005	5.25	813	7
T6SS	2	0	0.005	5.5	673	4
T6SS	2	0	0.005	5.75	894	8
T6SS	2	0	0.005	6	767	8
T6SS	2	0	0.005	6.25	713	5
T6SS	2	0	0.005	6.5	888	2
T6SS	2	0	0.005	6.675	795	0
Toxin	2	0	0.005	0	25	0
Toxin	2	0	0.005	0.25	25	0
Toxin	2	0	0.005	0.5	25	0
Toxin	2	0	0.005	0.75	34	0
Toxin	2	0	0.005	1	50	0
Toxin	2	0	0.005	1.25	50	0
Toxin	2	0	0.005	1.5	88	0
Toxin	2	0	0.005	1.75	100	0
Toxin	2	0	0.005	2	100	0
Toxin	2	0	0.005	2.25	198	0
Toxin	2	0	0.005	2.5	200	0
Toxin	2	0	0.005	2.75	200	0
Toxin	2	0	0.005	3	400	0
Toxin	2	0	0.005	3.25	400	0
Toxin	2	0	0.005	3.5	443	0
Toxin	2	0	0.005	3.75	792	7
Toxin	2	0	0.005	4	718	5
Toxin	2	0	0.005	4.25	755	6
Toxin	2	0	0.005	4.5	851	3
Toxin	2	0	0.005	4.75	695	2
Toxin	2	0	0.005	5	877	4
Toxin	2	0	0.005	5.25	806	1
Toxin	2	0	0.005	5.35	760	0
T6SS	3	0	0.005	0	25	0
T6SS	3	0	0.005	0.25	25	0
T6SS	3	0	0.005	0.5	25	0
T6SS	3	0	0.005	0.75	35	0
T6SS	3	0	0.005	1	50	0
T6SS	3	0	0.005	1.25	50	0
T6SS	3	0	0.005	1.5	90	0
T6SS	3	0	0.005	1.75	100	0
T6SS	3	0	0.005	2	100	0
T6SS	3	0	0.005	2.25	195	0
T6SS	3	0	0.005	2.5	200	0
T6SS	3	0	0.005	2.75	200	0
T6SS	3	0	0.005	3	400	0
T6SS	3	0	0.005	3.25	400	0
T6SS	3	0	0.005	3.5	442	0
T6SS	3	0	0.005	3.75	787	6
T6SS	3	0	0.005	4	701	4
T6SS	3	0	0.005	4.25	757	2
T6SS	3	0	0.005	4.5	848	4
T6SS	3	0	0.005	4.75	687	4
T6SS	3	0	0.005	5	851	6
T6SS	3	0	0.005	5.25	808	5
T6SS	3	0	0.005	5.5	661	4
T6SS	3	0	0.005	5.75	898	7
T6SS	3	0	0.005	6	765	6
T6SS	3	0	0.005	6.25	735	3
T6SS	3	0	0.005	6.5	902	0
T6SS	3	0	0.005	6.525	902	0
Toxin	3	0	0.005	0	25	0
Toxin	3	0	0.005	0.25	25	0
Toxin	3	0	0.005	0.5	25	0
Toxin	3	0	0.005	0.75	33	0
Toxin	3	0	0.005	1	50	0
Toxin	3	0	0.005	1.25	50	0
Toxin	3	0	0.005	1.5	89	0
Toxin	3	0	0.005	1.75	100	0
Toxin	3	0	0.005	2	100	0
Toxin	3	0	0.005	2.25	199	0
Toxin	3	0	0.005	2.5	200	0
Toxin	3	0	0.005	2.75	200	0
Toxin	3	0	0.005	3	400	0
Toxin	3	0	0.005	3.25	400	0
Toxin	3	0	0.005	3.5	453	0
Toxin	3	0	0.005	3.75	797	2
Toxin	3	0	0.005	3.775	797	2
T6SS	4	0	0.005	0	25	0
T6SS	4	0	0.005	0.25	25	0
T6SS	4	0	0.005	0.5	25	0
T6SS	4	0	0.005	0.75	36	0
T6SS	4	0	0.005	1	50	0
T6SS	4	0	0.005	1.25	50	0
T6SS	4	0	0.005	1.5	89	0
T6SS	4	0	0.005	1.75	100	0
T6SS	4	0	0.005	2	100	0
T6SS	4	0	0.005	2.25	198	0
T6SS	4	0	0.005	2.5	200	0
T6SS	4	0	0.005	2.75	200	0
T6SS	4	0	0.005	3	400	0
T6SS	4	0	0.005	3.25	400	0
T6SS	4	0	0.005	3.5	445	0
T6SS	4	0	0.005	3.75	800	0
T6SS	4	0	0.005	4	722	4
T6SS	4	0	0.005	4.25	752	4
T6SS	4	0	0.005	4.5	855	4
T6SS	4	0	0.005	4.75	692	4
T6SS	4	0	0.005	5	834	8
T6SS	4	0	0.005	5.25	807	8
T6SS	4	0	0.005	5.5	670	7
T6SS	4	0	0.005	5.75	906	4
T6SS	4	0	0.005	5.925	839	0
Toxin	4	0	0.005	0	25	0
Toxin	4	0	0.005	0.25	25	0
Toxin	4	0	0.005	0.5	25	0
Toxin	4	0	0.005	0.75	32	0
Toxin	4	0	0.005	1	50	0
Toxin	4	0	0.005	1.25	50	0
Toxin	4	0	0.005	1.5	92	0
Toxin	4	0	0.005	1.75	100	0
Toxin	4	0	0.005	2	100	0
Toxin	4	0	0.005	2.25	199	0
Toxin	4	0	0.005	2.5	200	0
Toxin	4	0	0.005	2.75	200	0
Toxin	4	0	0.005	3	400	0
Toxin	4	0	0.005	3.25	400	0
Toxin	4	0	0.005	3.5	443	0
Toxin	4	0	0.005	3.75	800	0
Toxin	4	0	0.005	3.8	797	2
T6SS	5	0	0.005	0	25	0
T6SS	5	0	0.005	0.25	25	0
T6SS	5	0	0.005	0.5	25	0
T6SS	5	0	0.005	0.75	34	0
T6SS	5	0	0.005	1	50	0
T6SS	5	0	0.005	1.25	50	0
T6SS	5	0	0.005	1.5	84	0
T6SS	5	0	0.005	1.75	100	0
T6SS	5	0	0.005	2	100	0
T6SS	5	0	0.005	2.25	196	0
T6SS	5	0	0.005	2.5	200	0
T6SS	5	0	0.005	2.75	200	0
T6SS	5	0	0.005	3	400	0
T6SS	5	0	0.005	3.25	400	0
T6SS	5	0	0.005	3.5	441	0
T6SS	5	0	0.005	3.75	779	8
T6SS	5	0	0.005	4	707	8
T6SS	5	0	0.005	4.25	770	9
T6SS	5	0	0.005	4.5	835	11
T6SS	5	0	0.005	4.75	680	8
T6SS	5	0	0.005	5	876	6
T6SS	5	0	0.005	5.25	796	8
T6SS	5	0	0.005	5.5	659	5
T6SS	5	0	0.005	5.75	896	1
T6SS	5	0	0.005	5.875	861	0
Toxin	5	0	0.005	0	25	0
Toxin	5	0	0.005	0.25	25	0
Toxin	5	0	0.005	0.5	25	0
Toxin	5	0	0.005	0.75	33	0
Toxin	5	0	0.005	1	50	0
Toxin	5	0	0.005	1.25	50	0
Toxin	5	0	0.005	1.5	91	0
Toxin	5	0	0.005	1.75	100	0
Toxin	5	0	0.005	2	100	0
Toxin	5	0	0.005	2.25	196	0
Toxin	5	0	0.005	2.5	200	0
Toxin	5	0	0.005	2.75	200	0
Toxin	5	0	0.005	3	400	0
Toxin	5	0	0.005	3.25	400	0
Toxin	5	0	0.005	3.5	441	0
Toxin	5	0	0.005	3.75	800	0
Toxin	5	0	0.005	4	723	2
Toxin	5	0	0.005	4.25	758	3
Toxin	5	0	0.005	4.5	853	4
Toxin	5	0	0.005	4.75	692	2
Toxin	5	0	0.005	5	852	4
Toxin	5	0	0.005	5.25	812	4
Toxin	5	0	0.005	5.5	671	4
Toxin	5	0	0.005	5.75	890	8
Toxin	5	0	0.005	6	767	8
Toxin	5	0	0.005	6.25	689	11
Toxin	5	0	0.005	6.5	890	16
Toxin	5	0	0.005	6.75	730	15
Toxin	5	0	0.005	7	732	24
Toxin	5	0	0.005	7.25	853	17
Toxin	5	0	0.005	7.5	695	14
Toxin	5	0	0.005	7.75	768	18
Toxin	5	0	0.005	8	814	14
Toxin	5	0	0.005	8.25	702	10
Toxin	5	0	0.005	8.5	820	16
Toxin	5	0	0.005	8.75	773	15
Toxin	5	0	0.005	9	710	20
Toxin	5	0	0.005	9.25	866	16
Toxin	5	0	0.005	9.5	726	16
Toxin	5	0	0.005	9.75	725	28
Toxin	5	0	0.005	10	847	24
Toxin	5	0	0.005	10.25	699	20
Toxin	5	0	0.005	10.5	741	35
Toxin	5	0	0.005	10.75	793	28
Toxin	5	0	0.005	11	721	28
Toxin	5	0	0.005	11.25	768	36
Toxin	5	0	0.005	11.5	756	26
Toxin	5	0	0.005	11.75	723	43
Toxin	5	0	0.005	12	799	36
Toxin	5	0	0.005	12.25	711	28
Toxin	5	0	0.005	12.5	725	45
Toxin	5	0	0.005	12.75	814	37
Toxin	5	0	0.005	13	717	28
Toxin	5	0	0.005	13.25	757	45
Toxin	5	0	0.005	13.5	775	39
Toxin	5	0	0.005	13.75	714	49
Toxin	5	0	0.005	14	746	52
Toxin	5	0	0.005	14.25	733	40
Toxin	5	0	0.005	14.5	705	61
Toxin	5	0	0.005	14.75	765	49
Toxin	5	0	0.005	15	712	36
Toxin	5	0	0.005	15.25	723	56
Toxin	5	0	0.005	15.5	779	47
Toxin	5	0	0.005	15.75	719	36
Toxin	5	0	0.005	16	741	56
Toxin	5	0	0.005	16.25	768	44
Toxin	5	0	0.005	16.5	722	40
Toxin	5	0	0.005	16.75	745	52
Toxin	5	0	0.005	17	738	37
Toxin	5	0	0.005	17.25	716	54
Toxin	5	0	0.005	17.5	758	48
Toxin	5	0	0.005	17.75	722	40
Toxin	5	0	0.005	18	733	60
Toxin	5	0	0.005	18.25	750	50
Toxin	5	0	0.005	18.5	720	36
Toxin	5	0	0.005	18.75	728	58
Toxin	5	0	0.005	19	759	47
Toxin	5	0	0.005	19.25	700	40
Toxin	5	0	0.005	19.5	754	53
Toxin	5	0	0.005	19.75	739	43
Toxin	5	0	0.005	20	704	54
Toxin	5	0	0.005	20.25	761	54
Toxin	5	0	0.005	20.5	741	40
Toxin	5	0	0.005	20.75	720	56
Toxin	5	0	0.005	21	757	44
Toxin	5	0	0.005	21.25	727	34
Toxin	5	0	0.005	21.5	732	53
Toxin	5	0	0.005	21.75	751	39
Toxin	5	0	0.005	22	711	29
Toxin	5	0	0.005	22.25	760	45
Toxin	5	0	0.005	22.5	763	39
Toxin	5	0	0.005	22.75	711	41
Toxin	5	0	0.005	23	770	48
Toxin	5	0	0.005	23.25	760	35
Toxin	5	0	0.005	23.5	719	48
Toxin	5	0	0.005	23.75	753	36
Toxin	5	0	0.005	24	754	25
Toxin	5	0	0.005	24.25	763	37
Toxin	5	0	0.005	24.5	737	31
Toxin	5	0	0.005	24.75	731	26
Toxin	5	0	0.005	25	741	43
Toxin	5	0	0.005	25.025	741	43
T6SS	6	0	0.005	0	25	0
T6SS	6	0	0.005	0.25	25	0
T6SS	6	0	0.005	0.5	25	0
T6SS	6	0	0.005	0.75	34	0
T6SS	6	0	0.005	1	50	0
T6SS	6	0	0.005	1.25	50	0
T6SS	6	0	0.005	1.5	91	0
T6SS	6	0	0.005	1.75	100	0
T6SS	6	0	0.005	2	100	0
T6SS	6	0	0.005	2.25	199	0
T6SS	6	0	0.005	2.5	200	0
T6SS	6	0	0.005	2.75	200	0
T6SS	6	0	0.005	3	400	0
T6SS	6	0	0.005	3.25	400	0
T6SS	6	0	0.005	3.5	446	0
T6SS	6	0	0.005	3.75	796	2
[truncated: 18,869 more rows]

## Sheet: Model_WeaponVsWeapon
Figure 3, Extended data figure 6
CellDensity	ToxinProducerFrac	Replicate	NumToxin_init	NumT6SS_init	NumToxin_end	NumT6SS_end	SecretionRate
0.034	0.1	1	1	9	0	11320	100
0.034	0.1	2	1	9	0	11344	100
0.034	0.1	3	1	9	0	11166	100
0.034	0.1	4	1	9	0	11333	100
0.034	0.1	5	1	9	378	10637	100
0.034	0.1	6	1	9	796	10270	100
0.1	0.1	1	3	27	0	11317	100
0.1	0.1	2	3	27	0	11177	100
0.1	0.1	3	3	27	0	11198	100
0.1	0.1	4	3	27	0	11421	100
0.1	0.1	5	3	27	0	11159	100
0.1	0.1	6	3	27	0	11264	100
0.34	0.1	1	10	92	0	11019	100
0.34	0.1	2	9	92	0	10981	100
0.34	0.1	3	10	92	0	10869	100
0.34	0.1	4	10	92	0	11035	100
0.34	0.1	5	10	92	0	11047	100
0.34	0.1	6	9	92	0	11087	100
1	0.1	1	22	270	0	10798	100
1	0.1	2	19	270	0	10834	100
1	0.1	3	21	270	0	10830	100
1	0.1	4	21	270	0	10634	100
1	0.1	5	20	270	0	10749	100
1	0.1	6	25	270	0	10732	100
0.034	0.5	1	5	5	3021	7869	100
0.034	0.5	2	5	5	3457	7350	100
0.034	0.5	3	5	5	4587	6291	100
0.034	0.5	4	5	5	4864	6239	100
0.034	0.5	5	5	5	3962	7025	100
0.034	0.5	6	5	5	3378	7580	100
0.1	0.5	1	15	15	295	10768	100
0.1	0.5	2	15	15	468	10480	100
0.1	0.5	3	15	15	1378	9423	100
0.1	0.5	4	15	15	263	10894	100
0.1	0.5	5	15	15	1773	9319	100
0.1	0.5	6	15	15	2378	8847	100
0.34	0.5	1	49	51	0	11053	100
0.34	0.5	2	48	51	0	11143	100
0.34	0.5	3	51	51	0	11142	100
0.34	0.5	4	51	51	0	11150	100
0.34	0.5	5	49	51	0	11272	100
0.34	0.5	6	47	51	0	11155	100
1	0.5	1	125	150	0	10991	100
1	0.5	2	130	150	0	10925	100
1	0.5	3	127	150	0	10637	100
1	0.5	4	122	150	0	10863	100
1	0.5	5	129	150	0	10954	100
1	0.5	6	131	150	0	10754	100
0.034	0.9	1	9	1	10533	335	100
0.034	0.9	2	9	1	10511	402	100
0.034	0.9	3	9	1	10460	438	100
0.034	0.9	4	9	1	10526	330	100
0.034	0.9	5	9	1	9770	1320	100
0.034	0.9	6	9	1	10478	478	100
0.1	0.9	1	27	3	11162	1	100
0.1	0.9	2	27	3	10622	108	100
0.1	0.9	3	27	3	11235	0	100
0.1	0.9	4	27	3	10600	250	100
0.1	0.9	5	27	3	11056	6	100
0.1	0.9	6	27	3	10951	8	100
0.34	0.9	1	91	10	10906	10	100
0.34	0.9	2	92	10	11071	0	100
0.34	0.9	3	92	10	11053	1	100
0.34	0.9	4	91	10	11183	0	100
0.34	0.9	5	90	10	11037	0	100
0.34	0.9	6	92	10	11123	1	100
1	0.9	1	260	30	2416	8128	100
1	0.9	2	259	30	2869	7665	100
1	0.9	3	258	30	2100	8435	100
1	0.9	4	262	30	4863	5663	100
1	0.9	5	258	30	2949	7554	100
1	0.9	6	261	30	1753	8803	100
0.034	0.1	1	1	9	0	6593	500
0.034	0.1	2	1	9	494	7114	500
0.034	0.1	3	1	9	0	7612	500
0.034	0.1	4	1	9	0	8233	500
0.034	0.1	5	1	9	734	7180	500
0.034	0.1	6	1	9	0	8604	500
0.1	0.1	1	3	27	0	9715	500
0.1	0.1	2	3	27	0	9758	500
0.1	0.1	3	3	27	0	9707	500
0.1	0.1	4	3	27	0	9666	500
0.1	0.1	5	3	27	0	9788	500
0.1	0.1	6	3	27	0	9721	500
0.34	0.1	1	4	92	0	9745	500
0.34	0.1	2	5	92	0	9662	500
0.34	0.1	3	6	92	0	9644	500
0.34	0.1	4	5	92	0	9752	500
0.34	0.1	5	7	92	0	9686	500
0.34	0.1	6	6	92	0	9655	500
1	0.1	1	5	270	0	9497	500
1	0.1	2	4	270	0	9512	500
1	0.1	3	10	270	0	9467	500
1	0.1	4	10	270	0	9444	500
1	0.1	5	5	270	0	9537	500
1	0.1	6	10	270	0	9528	500
0.034	0.5	1	5	5	172	5120	500
0.034	0.5	2	5	5	2973	236	500
0.034	0.5	3	5	5	3753	117	500
0.034	0.5	4	5	5	3744	0	500
0.034	0.5	5	5	5	2151	1629	500
0.034	0.5	6	5	5	4087	742	500
0.1	0.5	1	15	15	4397	94	500
0.1	0.5	2	15	15	203	9292	500
0.1	0.5	3	14	15	2593	4359	500
0.1	0.5	4	13	15	3652	3011	500
0.1	0.5	5	15	15	180	9347	500
0.1	0.5	6	15	15	585	8499	500
0.34	0.5	1	40	51	0	9802	500
0.34	0.5	2	39	51	0	9761	500
0.34	0.5	3	42	51	0	9740	500
0.34	0.5	4	38	51	0	9690	500
0.34	0.5	5	43	51	0	9766	500
0.34	0.5	6	43	51	0	9719	500
1	0.5	1	81	150	0	9695	500
1	0.5	2	79	150	0	9710	500
1	0.5	3	78	150	0	9703	500
1	0.5	4	69	150	0	9621	500
1	0.5	5	87	150	0	9593	500
1	0.5	6	86	150	0	9624	500
0.034	0.9	1	9	1	8639	0	500
0.034	0.9	2	9	1	8338	0	500
0.034	0.9	3	9	1	6707	0	500
0.034	0.9	4	9	1	7090	0	500
0.034	0.9	5	9	1	6429	0	500
0.034	0.9	6	9	1	7549	0	500
0.1	0.9	1	27	3	9618	0	500
0.1	0.9	2	27	3	9693	0	500
0.1	0.9	3	27	3	9696	0	500
0.1	0.9	4	27	3	9670	0	500
0.1	0.9	5	27	3	9654	0	500
0.1	0.9	6	25	3	9651	0	500
0.34	0.9	1	89	10	9691	0	500
0.34	0.9	2	90	10	9714	0	500
0.34	0.9	3	89	10	9676	0	500
0.34	0.9	4	87	10	9747	0	500
0.34	0.9	5	87	10	9729	0	500
0.34	0.9	6	87	10	9677	0	500
1	0.9	1	247	30	9735	0	500
1	0.9	2	244	30	9701	0	500
1	0.9	3	241	30	9671	0	500
1	0.9	4	237	30	9731	0	500
1	0.9	5	240	30	9683	0	500
1	0.9	6	247	30	9640	0	500

## Sheet: Experiment_CDI
Figure 2
experiment	time	medium	mScarlet	YFP	Ratio	Location	Dilution	CFU.red	CFU.yellow	inoculum.red	inoculum.yellow	strainB	strainA	strainB.color	strainA.color	strainB.CFU	strainA.CFU	strainB.inoculum	strainA.inoculum	strainAB.Ratio
exp_oct28	48	LBf20	C1TA	WT	10	Edge	1	140000	370000	25000000	33000000	C1TA	WT	mScarlet	YFP	140000	370000	25000000	33000000	0.1
exp_oct28	48	LBf20	C1TA	WT	10	Center	1	510000	120000	25000000	33000000	C1TA	WT	mScarlet	YFP	510000	120000	25000000	33000000	0.1
exp_oct28	48	LBf20	C1TA	WT	1	Edge	1	0	290000	25000000	33000000	C1TA	WT	mScarlet	YFP	0	290000	25000000	33000000	1
exp_oct28	48	LBf20	C1TA	WT	1	Center	1	15000	1500000	25000000	33000000	C1TA	WT	mScarlet	YFP	15000	1500000	25000000	33000000	1
exp_oct28	48	LBf20	C1TA	WT	0.1	Edge	1	0	300000	25000000	33000000	C1TA	WT	mScarlet	YFP	0	300000	25000000	33000000	10
exp_oct28	48	LBf20	C1TA	WT	0.1	Center	1	1000	2100000	25000000	33000000	C1TA	WT	mScarlet	YFP	1000	2100000	25000000	33000000	10
exp_oct28	48	LBf20	C1TA	WT	10	Edge	0.1	30	190000	25000000	33000000	C1TA	WT	mScarlet	YFP	30	190000	25000000	33000000	0.1
exp_oct28	48	LBf20	C1TA	WT	10	Center	0.1	330000	160000	25000000	33000000	C1TA	WT	mScarlet	YFP	330000	160000	25000000	33000000	0.1
exp_oct28	48	LBf20	C1TA	WT	1	Edge	0.1	0	320000	25000000	33000000	C1TA	WT	mScarlet	YFP	0	320000	25000000	33000000	1
exp_oct28	48	LBf20	C1TA	WT	1	Center	0.1	1000	900000	25000000	33000000	C1TA	WT	mScarlet	YFP	1000	900000	25000000	33000000	1
exp_oct28	48	LBf20	C1TA	WT	0.1	Edge	0.1	0	600000	25000000	33000000	C1TA	WT	mScarlet	YFP	0	600000	25000000	33000000	10
exp_oct28	48	LBf20	C1TA	WT	0.1	Center	0.1	100	1800000	25000000	33000000	C1TA	WT	mScarlet	YFP	100	1800000	25000000	33000000	10
exp_oct28	48	LBf20	C1TA	WT	10	Edge	0.01	200	240000	25000000	33000000	C1TA	WT	mScarlet	YFP	200	240000	25000000	33000000	0.1
exp_oct28	48	LBf20	C1TA	WT	10	Center	0.01	190000	110000	25000000	33000000	C1TA	WT	mScarlet	YFP	190000	110000	25000000	33000000	0.1
exp_oct28	48	LBf20	C1TA	WT	1	Edge	0.01	0	120000	25000000	33000000	C1TA	WT	mScarlet	YFP	0	120000	25000000	33000000	1
exp_oct28	48	LBf20	C1TA	WT	1	Center	0.01	0	600000	25000000	33000000	C1TA	WT	mScarlet	YFP	0	600000	25000000	33000000	1
exp_oct28	48	LBf20	C1TA	WT	0.1	Edge	0.01	0	300000	25000000	33000000	C1TA	WT	mScarlet	YFP	0	300000	25000000	33000000	10
exp_oct28	48	LBf20	C1TA	WT	0.1	Center	0.01	0	500000	25000000	33000000	C1TA	WT	mScarlet	YFP	0	500000	25000000	33000000	10
exp_oct28	48	LBf20	C1TA	WT	10	Edge	0.001	20000	8000	25000000	33000000	C1TA	WT	mScarlet	YFP	20000	8000	25000000	33000000	0.1
exp_oct28	48	LBf20	C1TA	WT	10	Center	0.001	220000	230000	25000000	33000000	C1TA	WT	mScarlet	YFP	220000	230000	25000000	33000000	0.1
exp_oct28	48	LBf20	C1TA	WT	1	Edge	0.001	0	480000	25000000	33000000	C1TA	WT	mScarlet	YFP	0	480000	25000000	33000000	1
exp_oct28	48	LBf20	C1TA	WT	1	Center	0.001	2000	1100000	25000000	33000000	C1TA	WT	mScarlet	YFP	2000	1100000	25000000	33000000	1
exp_oct28	48	LBf20	C1TA	WT	0.1	Edge	0.001	0	900000	25000000	33000000	C1TA	WT	mScarlet	YFP	0	900000	25000000	33000000	10
exp_oct28	48	LBf20	C1TA	WT	0.1	Center	0.001	0	900000	25000000	33000000	C1TA	WT	mScarlet	YFP	0	900000	25000000	33000000	10
exp_oct29	48	LBf20	C1TA	WT	1	Edge	1	0	800000	20000000	80000000	C1TA	WT	mScarlet	YFP	0	800000	20000000	80000000	1
exp_oct29	48	LBf20	C1TA	WT	1	Center	1	110000	1200000	20000000	80000000	C1TA	WT	mScarlet	YFP	110000	1200000	20000000	80000000	1
exp_oct29	48	LBf20	C1TA	WT	0.1	Edge	1	0	2200000	20000000	80000000	C1TA	WT	mScarlet	YFP	0	2200000	20000000	80000000	10
exp_oct29	48	LBf20	C1TA	WT	0.1	Center	1	4000	900000	20000000	80000000	C1TA	WT	mScarlet	YFP	4000	900000	20000000	80000000	10
exp_oct29	48	LBf20	C1TA	WT	1	Edge	0.1	0	1200000	20000000	80000000	C1TA	WT	mScarlet	YFP	0	1200000	20000000	80000000	1
exp_oct29	48	LBf20	C1TA	WT	1	Center	0.1	4000	410000	20000000	80000000	C1TA	WT	mScarlet	YFP	4000	410000	20000000	80000000	1
exp_oct29	48	LBf20	C1TA	WT	0.1	Edge	0.1	0	700000	20000000	80000000	C1TA	WT	mScarlet	YFP	0	700000	20000000	80000000	10
exp_oct29	48	LBf20	C1TA	WT	0.1	Center	0.1	0	800000	20000000	80000000	C1TA	WT	mScarlet	YFP	0	800000	20000000	80000000	10
exp_oct29	48	LBf20	C1TA	WT	1	Edge	0.01	0	1100000	20000000	80000000	C1TA	WT	mScarlet	YFP	0	1100000	20000000	80000000	1
exp_oct29	48	LBf20	C1TA	WT	1	Center	0.01	0	600000	20000000	80000000	C1TA	WT	mScarlet	YFP	0	600000	20000000	80000000	1
exp_oct29	48	LBf20	C1TA	WT	0.1	Edge	0.01	0	300000	20000000	80000000	C1TA	WT	mScarlet	YFP	0	300000	20000000	80000000	10
exp_oct29	48	LBf20	C1TA	WT	0.1	Center	0.01	100	800000	20000000	80000000	C1TA	WT	mScarlet	YFP	100	800000	20000000	80000000	10
exp_oct29	48	LBf20	C1TA	WT	1	Edge	0.001	0	2700000	20000000	80000000	C1TA	WT	mScarlet	YFP	0	2700000	20000000	80000000	1
exp_oct29	48	LBf20	C1TA	WT	1	Center	0.001	3000	3100000	20000000	80000000	C1TA	WT	mScarlet	YFP	3000	3100000	20000000	80000000	1
exp_oct29	48	LBf20	C1TA	WT	0.1	Edge	0.001	0	3200000	20000000	80000000	C1TA	WT	mScarlet	YFP	0	3200000	20000000	80000000	10
exp_oct29	48	LBf20	C1TA	WT	0.1	Center	0.001	300	900000	20000000	80000000	C1TA	WT	mScarlet	YFP	300	900000	20000000	80000000	10
exp_nov6-A	48	LBf20	C1TA	WT	10	Edge	1	0	1700000	60000000	80000000	C1TA	WT	mScarlet	YFP	0	1700000	60000000	80000000	0.1
exp_nov6-A	48	LBf20	C1TA	WT	10	Center	1	700000	300000	60000000	80000000	C1TA	WT	mScarlet	YFP	700000	300000	60000000	80000000	0.1
exp_nov6-A	48	LBf20	C1TA	WT	1	Edge	1	0	7000000	60000000	80000000	C1TA	WT	mScarlet	YFP	0	7000000	60000000	80000000	1
exp_nov6-A	48	LBf20	C1TA	WT	1	Center	1	170000	16000000	60000000	80000000	C1TA	WT	mScarlet	YFP	170000	16000000	60000000	80000000	1
exp_nov6-A	48	LBf20	C1TA	WT	0.1	Edge	1	0	1500000	60000000	80000000	C1TA	WT	mScarlet	YFP	0	1500000	60000000	80000000	10
exp_nov6-A	48	LBf20	C1TA	WT	0.1	Center	1	3000	4000000	60000000	80000000	C1TA	WT	mScarlet	YFP	3000	4000000	60000000	80000000	10
exp_nov6-B	48	LBf20	C1TA	WT	10	Edge	1	0	1800000	60000000	80000000	C1TA	WT	mScarlet	YFP	0	1800000	60000000	80000000	0.1
exp_nov6-B	48	LBf20	C1TA	WT	10	Center	1	200000	700000	60000000	80000000	C1TA	WT	mScarlet	YFP	200000	700000	60000000	80000000	0.1
exp_nov6-B	48	LBf20	C1TA	WT	1	Edge	1	0	2100000	60000000	80000000	C1TA	WT	mScarlet	YFP	0	2100000	60000000	80000000	1
exp_nov6-B	48	LBf20	C1TA	WT	1	Center	1	80000	5700000	60000000	80000000	C1TA	WT	mScarlet	YFP	80000	5700000	60000000	80000000	1
exp_nov6-B	48	LBf20	C1TA	WT	0.1	Edge	1	0	800000	60000000	80000000	C1TA	WT	mScarlet	YFP	0	800000	60000000	80000000	10
exp_nov6-B	48	LBf20	C1TA	WT	0.1	Center	1	2000	1400000	60000000	80000000	C1TA	WT	mScarlet	YFP	2000	1400000	60000000	80000000	10
exp_nov6-A	48	LBf20	C1TA	WT	10	Edge	0.1	2000	2900000	60000000	80000000	C1TA	WT	mScarlet	YFP	2000	2900000	60000000	80000000	0.1
exp_nov6-A	48	LBf20	C1TA	WT	10	Center	0.1	500000	1300000	60000000	80000000	C1TA	WT	mScarlet	YFP	500000	1300000	60000000	80000000	0.1
exp_nov6-A	48	LBf20	C1TA	WT	1	Edge	0.1	0	14000000	60000000	80000000	C1TA	WT	mScarlet	YFP	0	14000000	60000000	80000000	1
exp_nov6-A	48	LBf20	C1TA	WT	1	Center	0.1	3000	17000000	60000000	80000000	C1TA	WT	mScarlet	YFP	3000	17000000	60000000	80000000	1
exp_nov6-A	48	LBf20	C1TA	WT	0.1	Edge	0.1	0	3900000	60000000	80000000	C1TA	WT	mScarlet	YFP	0	3900000	60000000	80000000	10
exp_nov6-A	48	LBf20	C1TA	WT	0.1	Center	0.1	0	1900000	60000000	80000000	C1TA	WT	mScarlet	YFP	0	1900000	60000000	80000000	10
exp_nov6-B	48	LBf20	C1TA	WT	10	Edge	0.1	70000	2200000	60000000	80000000	C1TA	WT	mScarlet	YFP	70000	2200000	60000000	80000000	0.1
exp_nov6-B	48	LBf20	C1TA	WT	10	Center	0.1	800000	900000	60000000	80000000	C1TA	WT	mScarlet	YFP	800000	900000	60000000	80000000	0.1
exp_nov6-B	48	LBf20	C1TA	WT	1	Edge	0.1	0	1100000	60000000	80000000	C1TA	WT	mScarlet	YFP	0	1100000	60000000	80000000	1
exp_nov6-B	48	LBf20	C1TA	WT	1	Center	0.1	20000	2100000	60000000	80000000	C1TA	WT	mScarlet	YFP	20000	2100000	60000000	80000000	1
exp_nov6-B	48	LBf20	C1TA	WT	0.1	Edge	0.1	0	2300000	60000000	80000000	C1TA	WT	mScarlet	YFP	0	2300000	60000000	80000000	10
exp_nov6-B	48	LBf20	C1TA	WT	0.1	Center	0.01	100	1900000	60000000	80000000	C1TA	WT	mScarlet	YFP	100	1900000	60000000	80000000	10
exp_nov6-A	48	LBf20	C1TA	WT	10	Edge	0.01	240000	2300000	60000000	80000000	C1TA	WT	mScarlet	YFP	240000	2300000	60000000	80000000	0.1
exp_nov6-A	48	LBf20	C1TA	WT	10	Center	0.01	500000	1400000	60000000	80000000	C1TA	WT	mScarlet	YFP	500000	1400000	60000000	80000000	0.1
exp_nov6-A	48	LBf20	C1TA	WT	1	Edge	0.01	0	5000000	60000000	80000000	C1TA	WT	mScarlet	YFP	0	5000000	60000000	80000000	1
exp_nov6-A	48	LBf20	C1TA	WT	1	Center	0.01	10000	7000000	60000000	80000000	C1TA	WT	mScarlet	YFP	10000	7000000	60000000	80000000	1
exp_nov6-A	48	LBf20	C1TA	WT	0.1	Edge	0.01	0	3800000	60000000	80000000	C1TA	WT	mScarlet	YFP	0	3800000	60000000	80000000	10
exp_nov6-A	48	LBf20	C1TA	WT	0.1	Center	0.01	0	1200000	60000000	80000000	C1TA	WT	mScarlet	YFP	0	1200000	60000000	80000000	10
exp_nov6-B	48	LBf20	C1TA	WT	10	Edge	0.01	200000	500000	60000000	80000000	C1TA	WT	mScarlet	YFP	200000	500000	60000000	80000000	0.1
exp_nov6-B	48	LBf20	C1TA	WT	10	Center	0.01	500000	300000	60000000	80000000	C1TA	WT	mScarlet	YFP	500000	300000	60000000	80000000	0.1
exp_nov6-B	48	LBf20	C1TA	WT	1	Edge	0.01	0	3400000	60000000	80000000	C1TA	WT	mScarlet	YFP	0	3400000	60000000	80000000	1
exp_nov6-B	48	LBf20	C1TA	WT	1	Center	0.01	0	700000	60000000	80000000	C1TA	WT	mScarlet	YFP	0	700000	60000000	80000000	1
exp_nov6-B	48	LBf20	C1TA	WT	0.1	Edge	0.01	0	1000000	60000000	80000000	C1TA	WT	mScarlet	YFP	0	1000000	60000000	80000000	10
exp_nov6-B	48	LBf20	C1TA	WT	0.1	Center	0.01	1000	600000	60000000	80000000	C1TA	WT	mScarlet	YFP	1000	600000	60000000	80000000	10
exp_nov6-A	48	LBf20	C1TA	WT	10	Edge	0.001	1000000	300000	60000000	80000000	C1TA	WT	mScarlet	YFP	1000000	300000	60000000	80000000	0.1
exp_nov6-A	48	LBf20	C1TA	WT	10	Center	0.001	400000	80000	60000000	80000000	C1TA	WT	mScarlet	YFP	400000	80000	60000000	80000000	0.1
exp_nov6-A	48	LBf20	C1TA	WT	1	Edge	0.001	180000	20000000	60000000	80000000	C1TA	WT	mScarlet	YFP	180000	20000000	60000000	80000000	1
exp_nov6-A	48	LBf20	C1TA	WT	1	Center	0.001	220000	12000000	60000000	80000000	C1TA	WT	mScarlet	YFP	220000	12000000	60000000	80000000	1
exp_nov6-A	48	LBf20	C1TA	WT	0.1	Edge	0.001	0	3000000	60000000	80000000	C1TA	WT	mScarlet	YFP	0	3000000	60000000	80000000	10
exp_nov6-A	48	LBf20	C1TA	WT	0.1	Center	0.001	0	1900000	60000000	80000000	C1TA	WT	mScarlet	YFP	0	1900000	60000000	80000000	10
exp_nov6-B	48	LBf20	C1TA	WT	10	Edge	0.001	1100000	1000000	60000000	80000000	C1TA	WT	mScarlet	YFP	1100000	1000000	60000000	80000000	0.1
exp_nov6-B	48	LBf20	C1TA	WT	10	Center	0.001	900000	200000	60000000	80000000	C1TA	WT	mScarlet	YFP	900000	200000	60000000	80000000	0.1
exp_nov6-B	48	LBf20	C1TA	WT	1	Edge	0.001	15000	3600000	60000000	80000000	C1TA	WT	mScarlet	YFP	15000	3600000	60000000	80000000	1
exp_nov6-B	48	LBf20	C1TA	WT	1	Center	0.001	210000	4100000	60000000	80000000	C1TA	WT	mScarlet	YFP	210000	4100000	60000000	80000000	1
exp_nov6-B	48	LBf20	C1TA	WT	0.1	Edge	0.001	0	1700000	60000000	80000000	C1TA	WT	mScarlet	YFP	0	1700000	60000000	80000000	10
exp_nov6-B	48	LBf20	C1TA	WT	0.1	Center	0.001	0	2500000	60000000	80000000	C1TA	WT	mScarlet	YFP	0	2500000	60000000	80000000	10
exp_Apr5-21	48	LBf20	WT	C1TA	0.1	Center	1	10200000	100	31000000	30000000	C1TA	WT	YFP	mScarlet	100	10200000	30000000	31000000	10
exp_Apr5-21	48	LBf20	WT	C1TA	0.1	Center	0.1	9300000	0	31000000	30000000	C1TA	WT	YFP	mScarlet	0	9300000	30000000	31000000	10
exp_Apr5-21	48	LBf20	WT	C1TA	0.1	Center	0.01	2600000	0	31000000	30000000	C1TA	WT	YFP	mScarlet	0	2600000	30000000	31000000	10
exp_Apr5-21	48	LBf20	WT	C1TA	0.1	Center	0.001	2700000	0	31000000	30000000	C1TA	WT	YFP	mScarlet	0	2700000	30000000	31000000	10
exp_Apr5-21	48	LBf20	WT	C1TA	0.1	Edge	1	660000	0	31000000	30000000	C1TA	WT	YFP	mScarlet	0	660000	30000000	31000000	10
exp_Apr5-21	48	LBf20	WT	C1TA	0.1	Edge	0.1	1300000	0	31000000	30000000	C1TA	WT	YFP	mScarlet	0	1300000	30000000	31000000	10
exp_Apr5-21	48	LBf20	WT	C1TA	0.1	Edge	0.01	3200000	0	31000000	30000000	C1TA	WT	YFP	mScarlet	0	3200000	30000000	31000000	10
exp_Apr5-21	48	LBf20	WT	C1TA	0.1	Edge	0.001	2300000	0	31000000	30000000	C1TA	WT	YFP	mScarlet	0	2300000	30000000	31000000	10
exp_Apr5-21	48	LBf20	WT	C1TA	1	Center	1	820000	50000	31000000	30000000	C1TA	WT	YFP	mScarlet	50000	820000	30000000	31000000	1
exp_Apr5-21	48	LBf20	WT	C1TA	1	Center	0.1	770000	1500	31000000	30000000	C1TA	WT	YFP	mScarlet	1500	770000	30000000	31000000	1
exp_Apr5-21	48	LBf20	WT	C1TA	1	Center	0.01	650000	0	31000000	30000000	C1TA	WT	YFP	mScarlet	0	650000	30000000	31000000	1
exp_Apr5-21	48	LBf20	WT	C1TA	1	Center	0.001	400000	600	31000000	30000000	C1TA	WT	YFP	mScarlet	600	400000	30000000	31000000	1
exp_Apr5-21	48	LBf20	WT	C1TA	1	Edge	1	240000	0	31000000	30000000	C1TA	WT	YFP	mScarlet	0	240000	30000000	31000000	1
exp_Apr5-21	48	LBf20	WT	C1TA	1	Edge	0.1	220000	0	31000000	30000000	C1TA	WT	YFP	mScarlet	0	220000	30000000	31000000	1
exp_Apr5-21	48	LBf20	WT	C1TA	1	Edge	0.01	340000	0	31000000	30000000	C1TA	WT	YFP	mScarlet	0	340000	30000000	31000000	1
exp_Apr5-21	48	LBf20	WT	C1TA	1	Edge	0.001	600000	0	31000000	30000000	C1TA	WT	YFP	mScarlet	0	600000	30000000	31000000	1
exp_Apr5-21	48	LBf20	WT	C1TA	10	Center	1	350000	1500000	31000000	30000000	C1TA	WT	YFP	mScarlet	1500000	350000	30000000	31000000	0.1
exp_Apr5-21	48	LBf20	WT	C1TA	10	Center	0.1	300000	320000	31000000	30000000	C1TA	WT	YFP	mScarlet	320000	300000	30000000	31000000	0.1
exp_Apr5-21	48	LBf20	WT	C1TA	10	Center	0.01	390000	400000	31000000	30000000	C1TA	WT	YFP	mScarlet	400000	390000	30000000	31000000	0.1
exp_Apr5-21	48	LBf20	WT	C1TA	10	Center	0.001	370000	180000	31000000	30000000	C1TA	WT	YFP	mScarlet	180000	370000	30000000	31000000	0.1
exp_Apr5-21	48	LBf20	WT	C1TA	10	Edge	1	690000	10000	31000000	30000000	C1TA	WT	YFP	mScarlet	10000	690000	30000000	31000000	0.1
exp_Apr5-21	48	LBf20	WT	C1TA	10	Edge	0.1	8000	340	31000000	30000000	C1TA	WT	YFP	mScarlet	340	8000	30000000	31000000	0.1
exp_Apr5-21	48	LBf20	WT	C1TA	10	Edge	0.01	1600000	84000	31000000	30000000	C1TA	WT	YFP	mScarlet	84000	1600000	30000000	31000000	0.1
exp_Apr5-21	48	LBf20	WT	C1TA	10	Edge	0.001	140000	1200000	31000000	30000000	C1TA	WT	YFP	mScarlet	1200000	140000	30000000	31000000	0.1
exp_Apr7-21	48	LBf20	WT	C1TA	0.1	Center	1	3100000	5000	60000000	24000000	C1TA	WT	YFP	mScarlet	5000	3100000	24000000	60000000	10
exp_Apr7-21	48	LBf20	WT	C1TA	0.1	Center	0.1	800000	0	60000000	24000000	C1TA	WT	YFP	mScarlet	0	800000	24000000	60000000	10
exp_Apr7-21	48	LBf20	WT	C1TA	0.1	Center	0.01	3400000	0	60000000	24000000	C1TA	WT	YFP	mScarlet	0	3400000	24000000	60000000	10
exp_Apr7-21	48	LBf20	WT	C1TA	0.1	Center	0.001	2900000	0	60000000	24000000	C1TA	WT	YFP	mScarlet	0	2900000	24000000	60000000	10
exp_Apr7-21	48	LBf20	WT	C1TA	0.1	Edge	1	2700000	0	60000000	24000000	C1TA	WT	YFP	mScarlet	0	2700000	24000000	60000000	10
exp_Apr7-21	48	LBf20	WT	C1TA	0.1	Edge	0.1	260000	0	60000000	24000000	C1TA	WT	YFP	mScarlet	0	260000	24000000	60000000	10
exp_Apr7-21	48	LBf20	WT	C1TA	0.1	Edge	0.01	2300000	0	60000000	24000000	C1TA	WT	YFP	mScarlet	0	2300000	24000000	60000000	10
exp_Apr7-21	48	LBf20	WT	C1TA	0.1	Edge	0.001	1200000	0	60000000	24000000	C1TA	WT	YFP	mScarlet	0	1200000	24000000	60000000	10
exp_Apr7-21	48	LBf20	WT	C1TA	1	Center	1	2500000	40000	60000000	24000000	C1TA	WT	YFP	mScarlet	40000	2500000	24000000	60000000	1
exp_Apr7-21	48	LBf20	WT	C1TA	1	Center	0.1	600000	3000	60000000	24000000	C1TA	WT	YFP	mScarlet	3000	600000	24000000	60000000	1
exp_Apr7-21	48	LBf20	WT	C1TA	1	Center	0.01	2100000	0	60000000	24000000	C1TA	WT	YFP	mScarlet	0	2100000	24000000	60000000	1
exp_Apr7-21	48	LBf20	WT	C1TA	1	Center	0.001	1400000	5000	60000000	24000000	C1TA	WT	YFP	mScarlet	5000	1400000	24000000	60000000	1
exp_Apr7-21	48	LBf20	WT	C1TA	1	Edge	1	1800000	0	60000000	24000000	C1TA	WT	YFP	mScarlet	0	1800000	24000000	60000000	1
exp_Apr7-21	48	LBf20	WT	C1TA	1	Edge	0.1	1300000	0	60000000	24000000	C1TA	WT	YFP	mScarlet	0	1300000	24000000	60000000	1
exp_Apr7-21	48	LBf20	WT	C1TA	1	Edge	0.01	3500000	0	60000000	24000000	C1TA	WT	YFP	mScarlet	0	3500000	24000000	60000000	1
exp_Apr7-21	48	LBf20	WT	C1TA	1	Edge	0.001	3600000	0	60000000	24000000	C1TA	WT	YFP	mScarlet	0	3600000	24000000	60000000	1
exp_Apr7-21	48	LBf20	WT	C1TA	10	Center	1	690000	3400000	60000000	24000000	C1TA	WT	YFP	mScarlet	3400000	690000	24000000	60000000	0.1
exp_Apr7-21	48	LBf20	WT	C1TA	10	Center	0.1	140000	290000	60000000	24000000	C1TA	WT	YFP	mScarlet	290000	140000	24000000	60000000	0.1
exp_Apr7-21	48	LBf20	WT	C1TA	10	Center	0.01	670000	500000	60000000	24000000	C1TA	WT	YFP	mScarlet	500000	670000	24000000	60000000	0.1
exp_Apr7-21	48	LBf20	WT	C1TA	10	Center	0.001	1300000	2400000	60000000	24000000	C1TA	WT	YFP	mScarlet	2400000	1300000	24000000	60000000	0.1
exp_Apr7-21	48	LBf20	WT	C1TA	10	Edge	1	420000	11000	60000000	24000000	C1TA	WT	YFP	mScarlet	11000	420000	24000000	60000000	0.1
exp_Apr7-21	48	LBf20	WT	C1TA	10	Edge	0.1	2200000	6000	60000000	24000000	C1TA	WT	YFP	mScarlet	6000	2200000	24000000	60000000	0.1
exp_Apr7-21	48	LBf20	WT	C1TA	10	Edge	0.01	3300000	13000	60000000	24000000	C1TA	WT	YFP	mScarlet	13000	3300000	24000000	60000000	0.1
exp_Apr7-21	48	LBf20	WT	C1TA	10	Edge	0.001	460000	2200000	60000000	24000000	C1TA	WT	YFP	mScarlet	2200000	460000	24000000	60000000	0.1
exp_Apr14-21	48	LBf20	WT	C1TA	0.1	Center	1	860000	300	31000000	39000000	C1TA	WT	YFP	mScarlet	300	860000	39000000	31000000	10
exp_Apr14-21	48	LBf20	WT	C1TA	0.1	Center	0.1	810000	0	31000000	39000000	C1TA	WT	YFP	mScarlet	0	810000	39000000	31000000	10
exp_Apr14-21	48	LBf20	WT	C1TA	0.1	Center	0.01	1300000	0	31000000	39000000	C1TA	WT	YFP	mScarlet	0	1300000	39000000	31000000	10
exp_Apr14-21	48	LBf20	WT	C1TA	0.1	Center	0.001	1400000	0	31000000	39000000	C1TA	WT	YFP	mScarlet	0	1400000	39000000	31000000	10
exp_Apr14-21	48	LBf20	WT	C1TA	0.1	Edge	1	1800000	0	31000000	39000000	C1TA	WT	YFP	mScarlet	0	1800000	39000000	31000000	10
exp_Apr14-21	48	LBf20	WT	C1TA	0.1	Edge	0.1	2400000	0	31000000	39000000	C1TA	WT	YFP	mScarlet	0	2400000	39000000	31000000	10
exp_Apr14-21	48	LBf20	WT	C1TA	0.1	Edge	0.01	1700000	0	31000000	39000000	C1TA	WT	YFP	mScarlet	0	1700000	39000000	31000000	10
exp_Apr14-21	48	LBf20	WT	C1TA	0.1	Edge	0.001	4700000	0	31000000	39000000	C1TA	WT	YFP	mScarlet	0	4700000	39000000	31000000	10
exp_Apr14-21	48	LBf20	WT	C1TA	1	Center	1	2600000	19000	31000000	39000000	C1TA	WT	YFP	mScarlet	19000	2600000	39000000	31000000	1
exp_Apr14-21	48	LBf20	WT	C1TA	1	Center	0.1	2600000	2100	31000000	39000000	C1TA	WT	YFP	mScarlet	2100	2600000	39000000	31000000	1
exp_Apr14-21	48	LBf20	WT	C1TA	1	Center	0.01	900000	0	31000000	39000000	C1TA	WT	YFP	mScarlet	0	900000	39000000	31000000	1
exp_Apr14-21	48	LBf20	WT	C1TA	1	Center	0.001	1300000	0	31000000	39000000	C1TA	WT	YFP	mScarlet	0	1300000	39000000	31000000	1
exp_Apr14-21	48	LBf20	WT	C1TA	1	Edge	1	4000000	0	31000000	39000000	C1TA	WT	YFP	mScarlet	0	4000000	39000000	31000000	1
exp_Apr14-21	48	LBf20	WT	C1TA	1	Edge	0.1	1600000	0	31000000	39000000	C1TA	WT	YFP	mScarlet	0	1600000	39000000	31000000	1
exp_Apr14-21	48	LBf20	WT	C1TA	1	Edge	0.01	2500000	0	31000000	39000000	C1TA	WT	YFP	mScarlet	0	2500000	39000000	31000000	1
exp_Apr14-21	48	LBf20	WT	C1TA	1	Edge	0.001	2900000	0	31000000	39000000	C1TA	WT	YFP	mScarlet	0	2900000	39000000	31000000	1
exp_Apr14-21	48	LBf20	WT	C1TA	10	Center	1	460000	2400000	31000000	39000000	C1TA	WT	YFP	mScarlet	2400000	460000	39000000	31000000	0.1
exp_Apr14-21	48	LBf20	WT	C1TA	10	Center	0.1	410000	490000	31000000	39000000	C1TA	WT	YFP	mScarlet	490000	410000	39000000	31000000	0.1
exp_Apr14-21	48	LBf20	WT	C1TA	10	Center	0.01	850000	340000	31000000	39000000	C1TA	WT	YFP	mScarlet	340000	850000	39000000	31000000	0.1
exp_Apr14-21	48	LBf20	WT	C1TA	10	Center	0.001	340000	770000	31000000	39000000	C1TA	WT	YFP	mScarlet	770000	340000	39000000	31000000	0.1
exp_Apr14-21	48	LBf20	WT	C1TA	10	Edge	1	3000000	480000	31000000	39000000	C1TA	WT	YFP	mScarlet	480000	3000000	39000000	31000000	0.1
exp_Apr14-21	48	LBf20	WT	C1TA	10	Edge	0.1	2000000	13000	31000000	39000000	C1TA	WT	YFP	mScarlet	13000	2000000	39000000	31000000	0.1
exp_Apr14-21	48	LBf20	WT	C1TA	10	Edge	0.01	5100000	54000	31000000	39000000	C1TA	WT	YFP	mScarlet	54000	5100000	39000000	31000000	0.1
exp_Apr14-21	48	LBf20	WT	C1TA	10	Edge	0.001	710000	5000000	31000000	39000000	C1TA	WT	YFP	mScarlet	5000000	710000	39000000	31000000	0.1

## Sheet: Experiment_R2
Figure 2, extended data figure 4,
experiment	time	medium	mScarlet	YFP	Ratio	Location	Dilution	CFU.red	CFU.yellow	inoculum.red	inoculum.yellow	strainA	strainB	strainA.color	strainB.color	strainA.CFU	strainB.CFU	strainA.inoculum	strainB.inoculum	strainAB.Ratio
exp_nov1	48	LB-f20	R2-wbpL	wapR	10	Edge	1	5700	240	35000000	2000000	R2-wbpL	wapR	mScarlet	YFP	5700	240	35000000	2000000	10
exp_nov1	48	LB-f20	R2-wbpL	wapR	10	Center	1	2000000	80000	35000000	2000000	R2-wbpL	wapR	mScarlet	YFP	2000000	80000	35000000	2000000	10
exp_nov1	48	LB-f20	R2-wbpL	wapR	1	Edge	1	14000	260000	35000000	2000000	R2-wbpL	wapR	mScarlet	YFP	14000	260000	35000000	2000000	1
exp_nov1	48	LB-f20	R2-wbpL	wapR	1	Center	1	0	120000	35000000	2000000	R2-wbpL	wapR	mScarlet	YFP	0	120000	35000000	2000000	1
exp_nov1	48	LB-f20	R2-wbpL	wapR	0.1	Edge	1	0	410000	35000000	2000000	R2-wbpL	wapR	mScarlet	YFP	0	410000	35000000	2000000	0.1
exp_nov1	48	LB-f20	R2-wbpL	wapR	0.1	Center	1	0	110000	35000000	2000000	R2-wbpL	wapR	mScarlet	YFP	0	110000	35000000	2000000	0.1
exp_nov1	48	LB-f20	R2-wbpL	R2-wapR	10	Edge	1	110000	40000	35000000	28000000	R2-wbpL	R2-wapR	mScarlet	YFP	110000	40000	35000000	28000000	10
exp_nov1	48	LB-f20	R2-wbpL	R2-wapR	10	Center	1	590000	46000	35000000	28000000	R2-wbpL	R2-wapR	mScarlet	YFP	590000	46000	35000000	28000000	10
exp_nov1	48	LB-f20	R2-wbpL	R2-wapR	1	Edge	1	90000	90000	35000000	28000000	R2-wbpL	R2-wapR	mScarlet	YFP	90000	90000	35000000	28000000	1
exp_nov1	48	LB-f20	R2-wbpL	R2-wapR	1	Center	1	550000	210000	35000000	28000000	R2-wbpL	R2-wapR	mScarlet	YFP	550000	210000	35000000	28000000	1
exp_nov1	48	LB-f20	R2-wbpL	R2-wapR	0.1	Edge	1	170000	1600000	35000000	28000000	R2-wbpL	R2-wapR	mScarlet	YFP	170000	1600000	35000000	28000000	0.1
exp_nov1	48	LB-f20	R2-wbpL	R2-wapR	0.1	Center	1	140000	310000	35000000	28000000	R2-wbpL	R2-wapR	mScarlet	YFP	140000	310000	35000000	28000000	0.1
exp_nov1	48	LB-f20	R2-wbpL	wapR	10	Edge	0.1	230000	3800	35000000	2000000	R2-wbpL	wapR	mScarlet	YFP	230000	3800	35000000	2000000	10
exp_nov1	48	LB-f20	R2-wbpL	wapR	10	Center	0.1	1900000	43000	35000000	2000000	R2-wbpL	wapR	mScarlet	YFP	1900000	43000	35000000	2000000	10
exp_nov1	48	LB-f20	R2-wbpL	wapR	1	Edge	0.1	19000	200000	35000000	2000000	R2-wbpL	wapR	mScarlet	YFP	19000	200000	35000000	2000000	1
exp_nov1	48	LB-f20	R2-wbpL	wapR	1	Center	0.1	8000	68000	35000000	2000000	R2-wbpL	wapR	mScarlet	YFP	8000	68000	35000000	2000000	1
exp_nov1	48	LB-f20	R2-wbpL	wapR	0.1	Edge	0.1	0	740000	35000000	2000000	R2-wbpL	wapR	mScarlet	YFP	0	740000	35000000	2000000	0.1
exp_nov1	48	LB-f20	R2-wbpL	wapR	0.1	Center	0.1	0	130000	35000000	2000000	R2-wbpL	wapR	mScarlet	YFP	0	130000	35000000	2000000	0.1
exp_nov1	48	LB-f20	R2-wbpL	R2-wapR	10	Edge	0.1	700000	30000	35000000	28000000	R2-wbpL	R2-wapR	mScarlet	YFP	700000	30000	35000000	28000000	10
exp_nov1	48	LB-f20	R2-wbpL	R2-wapR	10	Center	0.1	650000	35000	35000000	28000000	R2-wbpL	R2-wapR	mScarlet	YFP	650000	35000	35000000	28000000	10
exp_nov1	48	LB-f20	R2-wbpL	R2-wapR	1	Edge	0.1	1100000	1000000	35000000	28000000	R2-wbpL	R2-wapR	mScarlet	YFP	1100000	1000000	35000000	28000000	1
exp_nov1	48	LB-f20	R2-wbpL	R2-wapR	1	Center	0.1	320000	240000	35000000	28000000	R2-wbpL	R2-wapR	mScarlet	YFP	320000	240000	35000000	28000000	1
exp_nov1	48	LB-f20	R2-wbpL	R2-wapR	0.1	Edge	0.1	70000	500000	35000000	28000000	R2-wbpL	R2-wapR	mScarlet	YFP	70000	500000	35000000	28000000	0.1
exp_nov1	48	LB-f20	R2-wbpL	R2-wapR	0.1	Center	0.1	70000	200000	35000000	28000000	R2-wbpL	R2-wapR	mScarlet	YFP	70000	200000	35000000	28000000	0.1
exp_nov1	48	LB-f20	R2-wbpL	wapR	10	Edge	0.01	510000	60000	35000000	2000000	R2-wbpL	wapR	mScarlet	YFP	510000	60000	35000000	2000000	10
exp_nov1	48	LB-f20	R2-wbpL	wapR	10	Center	0.01	800000	20000	35000000	2000000	R2-wbpL	wapR	mScarlet	YFP	800000	20000	35000000	2000000	10
exp_nov1	48	LB-f20	R2-wbpL	wapR	1	Edge	0.01	80000	13000	35000000	2000000	R2-wbpL	wapR	mScarlet	YFP	80000	13000	35000000	2000000	1
exp_nov1	48	LB-f20	R2-wbpL	wapR	1	Center	0.01	29000	17000	35000000	2000000	R2-wbpL	wapR	mScarlet	YFP	29000	17000	35000000	2000000	1
exp_nov1	48	LB-f20	R2-wbpL	wapR	0.1	Edge	0.01	17000	370000	35000000	2000000	R2-wbpL	wapR	mScarlet	YFP	17000	370000	35000000	2000000	0.1
exp_nov1	48	LB-f20	R2-wbpL	wapR	0.1	Center	0.01	0	17000	35000000	2000000	R2-wbpL	wapR	mScarlet	YFP	0	17000	35000000	2000000	0.1
exp_nov1	48	LB-f20	R2-wbpL	R2-wapR	10	Edge	0.01	220000	20000	35000000	28000000	R2-wbpL	R2-wapR	mScarlet	YFP	220000	20000	35000000	28000000	10
exp_nov1	48	LB-f20	R2-wbpL	R2-wapR	10	Center	0.01	170000	10000	35000000	28000000	R2-wbpL	R2-wapR	mScarlet	YFP	170000	10000	35000000	28000000	10
exp_nov1	48	LB-f20	R2-wbpL	R2-wapR	1	Edge	0.01	430000	320000	35000000	28000000	R2-wbpL	R2-wapR	mScarlet	YFP	430000	320000	35000000	28000000	1
exp_nov1	48	LB-f20	R2-wbpL	R2-wapR	1	Center	0.01	310000	220000	35000000	28000000	R2-wbpL	R2-wapR	mScarlet	YFP	310000	220000	35000000	28000000	1
exp_nov1	48	LB-f20	R2-wbpL	R2-wapR	0.1	Edge	0.01	130000	700000	35000000	28000000	R2-wbpL	R2-wapR	mScarlet	YFP	130000	700000	35000000	28000000	0.1
exp_nov1	48	LB-f20	R2-wbpL	R2-wapR	0.1	Center	0.01	50000	190000	35000000	28000000	R2-wbpL	R2-wapR	mScarlet	YFP	50000	190000	35000000	28000000	0.1
exp_nov1	48	LB-f20	R2-wbpL	wapR	10	Edge	0.001	15000	60	35000000	2000000	R2-wbpL	wapR	mScarlet	YFP	15000	60	35000000	2000000	10
exp_nov1	48	LB-f20	R2-wbpL	wapR	10	Center	0.001	320000	3000	35000000	2000000	R2-wbpL	wapR	mScarlet	YFP	320000	3000	35000000	2000000	10
exp_nov1	48	LB-f20	R2-wbpL	wapR	1	Edge	0.001	220000	21000	35000000	2000000	R2-wbpL	wapR	mScarlet	YFP	220000	21000	35000000	2000000	1
exp_nov1	48	LB-f20	R2-wbpL	wapR	1	Center	0.001	380000	50000	35000000	2000000	R2-wbpL	wapR	mScarlet	YFP	380000	50000	35000000	2000000	1
exp_nov1	48	LB-f20	R2-wbpL	wapR	0.1	Edge	0.001	50000	300000	35000000	2000000	R2-wbpL	wapR	mScarlet	YFP	50000	300000	35000000	2000000	0.1
exp_nov1	48	LB-f20	R2-wbpL	wapR	0.1	Center	0.001	2300	96000	35000000	2000000	R2-wbpL	wapR	mScarlet	YFP	2300	96000	35000000	2000000	0.1
exp_nov1	48	LB-f20	R2-wbpL	R2-wapR	10	Edge	0.001	360000	29000	35000000	28000000	R2-wbpL	R2-wapR	mScarlet	YFP	360000	29000	35000000	28000000	10
exp_nov1	48	LB-f20	R2-wbpL	R2-wapR	10	Center	0.001	250000	35000	35000000	28000000	R2-wbpL	R2-wapR	mScarlet	YFP	250000	35000	35000000	28000000	10
exp_nov1	48	LB-f20	R2-wbpL	R2-wapR	1	Edge	0.001	390000	260000	35000000	28000000	R2-wbpL	R2-wapR	mScarlet	YFP	390000	260000	35000000	28000000	1
exp_nov1	48	LB-f20	R2-wbpL	R2-wapR	1	Center	0.001	140000	70000	35000000	28000000	R2-wbpL	R2-wapR	mScarlet	YFP	140000	70000	35000000	28000000	1
exp_nov1	48	LB-f20	R2-wbpL	R2-wapR	0.1	Edge	0.001	22000	310000	35000000	28000000	R2-wbpL	R2-wapR	mScarlet	YFP	22000	310000	35000000	28000000	0.1
exp_nov1	48	LB-f20	R2-wbpL	R2-wapR	0.1	Center	0.001	20000	290000	35000000	28000000	R2-wbpL	R2-wapR	mScarlet	YFP	20000	290000	35000000	28000000	0.1
exp_nov5	48	LB-f20	R2-wbpL	wapR	10	Edge	1	4900000	2000000	55000000	30000000	R2-wbpL	wapR	mScarlet	YFP	4900000	2000000	55000000	30000000	10
exp_nov5	48	LB-f20	R2-wbpL	wapR	10	Center	1	210000	3100000	55000000	30000000	R2-wbpL	wapR	mScarlet	YFP	210000	3100000	55000000	30000000	10
exp_nov5	48	LB-f20	R2-wbpL	wapR	1	Edge	1	0	7700000	55000000	30000000	R2-wbpL	wapR	mScarlet	YFP	0	7700000	55000000	30000000	1
exp_nov5	48	LB-f20	R2-wbpL	wapR	1	Center	1	0	5400000	55000000	30000000	R2-wbpL	wapR	mScarlet	YFP	0	5400000	55000000	30000000	1
exp_nov5	48	LB-f20	R2-wbpL	wapR	0.1	Edge	1	0	250000	55000000	30000000	R2-wbpL	wapR	mScarlet	YFP	0	250000	55000000	30000000	0.1
exp_nov5	48	LB-f20	R2-wbpL	wapR	0.1	Center	1	0	190000	55000000	30000000	R2-wbpL	wapR	mScarlet	YFP	0	190000	55000000	30000000	0.1
exp_nov5	48	LB-f20	R2-wbpL	R2-wapR	10	Edge	1	3400000	200000	55000000	60000000	R2-wbpL	R2-wapR	mScarlet	YFP	3400000	200000	55000000	60000000	10
exp_nov5	48	LB-f20	R2-wbpL	R2-wapR	10	Center	1	3200000	80000	55000000	60000000	R2-wbpL	R2-wapR	mScarlet	YFP	3200000	80000	55000000	60000000	10
exp_nov5	48	LB-f20	R2-wbpL	wapR	10	Edge	0.1	8000000	2100000	55000000	30000000	R2-wbpL	wapR	mScarlet	YFP	8000000	2100000	55000000	30000000	10
exp_nov5	48	LB-f20	R2-wbpL	wapR	10	Center	0.1	1000000	15000000	55000000	30000000	R2-wbpL	wapR	mScarlet	YFP	1000000	15000000	55000000	30000000	10
exp_nov5	48	LB-f20	R2-wbpL	wapR	1	Edge	0.1	4000	6300000	55000000	30000000	R2-wbpL	wapR	mScarlet	YFP	4000	6300000	55000000	30000000	1
exp_nov5	48	LB-f20	R2-wbpL	wapR	1	Center	0.1	0	11000000	55000000	30000000	R2-wbpL	wapR	mScarlet	YFP	0	11000000	55000000	30000000	1
exp_nov5	48	LB-f20	R2-wbpL	wapR	0.1	Edge	0.1	0	1000000	55000000	30000000	R2-wbpL	wapR	mScarlet	YFP	0	1000000	55000000	30000000	0.1
exp_nov5	48	LB-f20	R2-wbpL	wapR	0.1	Center	0.1	0	310000	55000000	30000000	R2-wbpL	wapR	mScarlet	YFP	0	310000	55000000	30000000	0.1
exp_nov5	48	LB-f20	R2-wbpL	R2-wapR	10	Edge	0.1	3900000	190000	55000000	60000000	R2-wbpL	R2-wapR	mScarlet	YFP	3900000	190000	55000000	60000000	10
exp_nov5	48	LB-f20	R2-wbpL	R2-wapR	10	Center	0.1	4200000	70000	55000000	60000000	R2-wbpL	R2-wapR	mScarlet	YFP	4200000	70000	55000000	60000000	10
exp_nov5	48	LB-f20	R2-wbpL	wapR	10	Edge	0.01	6000000	10000000	55000000	30000000	R2-wbpL	wapR	mScarlet	YFP	6000000	10000000	55000000	30000000	10
exp_nov5	48	LB-f20	R2-wbpL	wapR	10	Center	0.01	5000000	2000000	55000000	30000000	R2-wbpL	wapR	mScarlet	YFP	5000000	2000000	55000000	30000000	10
exp_nov5	48	LB-f20	R2-wbpL	wapR	1	Edge	0.01	0	2700000	55000000	30000000	R2-wbpL	wapR	mScarlet	YFP	0	2700000	55000000	30000000	1
exp_nov5	48	LB-f20	R2-wbpL	wapR	1	Center	0.01	2000	3900000	55000000	30000000	R2-wbpL	wapR	mScarlet	YFP	2000	3900000	55000000	30000000	1
exp_nov5	48	LB-f20	R2-wbpL	wapR	0.1	Edge	0.01	29000	1400000	55000000	30000000	R2-wbpL	wapR	mScarlet	YFP	29000	1400000	55000000	30000000	0.1
exp_nov5	48	LB-f20	R2-wbpL	wapR	0.1	Center	0.01	0	300000	55000000	30000000	R2-wbpL	wapR	mScarlet	YFP	0	300000	55000000	30000000	0.1
exp_nov5	48	LB-f20	R2-wbpL	R2-wapR	10	Edge	0.01	1100000	27000	55000000	60000000	R2-wbpL	R2-wapR	mScarlet	YFP	1100000	27000	55000000	60000000	10
exp_nov5	48	LB-f20	R2-wbpL	R2-wapR	10	Center	0.01	1100000	40000	55000000	60000000	R2-wbpL	R2-wapR	mScarlet	YFP	1100000	40000	55000000	60000000	10
exp_nov5	48	LB-f20	R2-wbpL	wapR	10	Edge	0.001	14000000	3000000	55000000	30000000	R2-wbpL	wapR	mScarlet	YFP	14000000	3000000	55000000	30000000	10
exp_nov5	48	LB-f20	R2-wbpL	wapR	10	Center	0.001	6000000	2000000	55000000	30000000	R2-wbpL	wapR	mScarlet	YFP	6000000	2000000	55000000	30000000	10
exp_nov5	48	LB-f20	R2-wbpL	wapR	1	Edge	0.001	130000	4900000	55000000	30000000	R2-wbpL	wapR	mScarlet	YFP	130000	4900000	55000000	30000000	1
exp_nov5	48	LB-f20	R2-wbpL	wapR	1	Center	0.001	700000	6000000	55000000	30000000	R2-wbpL	wapR	mScarlet	YFP	700000	6000000	55000000	30000000	1
exp_nov5	48	LB-f20	R2-wbpL	wapR	0.1	Edge	0.001	12000	800000	55000000	30000000	R2-wbpL	wapR	mScarlet	YFP	12000	800000	55000000	30000000	0.1
exp_nov5	48	LB-f20	R2-wbpL	wapR	0.1	Center	0.001	140000	660000	55000000	30000000	R2-wbpL	wapR	mScarlet	YFP	140000	660000	55000000	30000000	0.1
exp_nov5	48	LB-f20	R2-wbpL	R2-wapR	10	Edge	0.001	2300000	50000	55000000	60000000	R2-wbpL	R2-wapR	mScarlet	YFP	2300000	50000	55000000	60000000	10
exp_nov5	48	LB-f20	R2-wbpL	R2-wapR	10	Center	0.001	3200000	120000	55000000	60000000	R2-wbpL	R2-wapR	mScarlet	YFP	3200000	120000	55000000	60000000	10
exp_nov19	48	LB-f20	R2-wbpL	wapR	0.1	Edge	1	0	2400000	55000000	18000000	R2-wbpL	wapR	mScarlet	YFP	0	2400000	55000000	18000000	0.1
exp_nov19	48	LB-f20	R2-wbpL	wapR	0.1	Center	1	0	300000	55000000	18000000	R2-wbpL	wapR	mScarlet	YFP	0	300000	55000000	18000000	0.1
exp_nov19	48	LB-f20	R2-wbpL	wapR	1	Edge	1	0	1600000	55000000	18000000	R2-wbpL	wapR	mScarlet	YFP	0	1600000	55000000	18000000	1
exp_nov19	48	LB-f20	R2-wbpL	wapR	1	Center	1	500	90000	55000000	18000000	R2-wbpL	wapR	mScarlet	YFP	500	90000	55000000	18000000	1
exp_nov19	48	LB-f20	R2-wbpL	wapR	10	Edge	1	2100000	12000	55000000	18000000	R2-wbpL	wapR	mScarlet	YFP	2100000	12000	55000000	18000000	10
exp_nov19	48	LB-f20	R2-wbpL	wapR	10	Center	1	4000000	50000	55000000	18000000	R2-wbpL	wapR	mScarlet	YFP	4000000	50000	55000000	18000000	10
exp_nov19	48	LB-f20	R2-wbpL	wapR	0.1	Edge	0.1	0	500000	55000000	18000000	R2-wbpL	wapR	mScarlet	YFP	0	500000	55000000	18000000	0.1
exp_nov19	48	LB-f20	R2-wbpL	wapR	0.1	Center	0.1	0	400000	55000000	18000000	R2-wbpL	wapR	mScarlet	YFP	0	400000	55000000	18000000	0.1
exp_nov19	48	LB-f20	R2-wbpL	wapR	1	Edge	0.1	0	3000000	55000000	18000000	R2-wbpL	wapR	mScarlet	YFP	0	3000000	55000000	18000000	1
exp_nov19	48	LB-f20	R2-wbpL	wapR	1	Center	0.1	5000	110000	55000000	18000000	R2-wbpL	wapR	mScarlet	YFP	5000	110000	55000000	18000000	1
exp_nov19	48	LB-f20	R2-wbpL	wapR	10	Edge	0.1	3600000	110000	55000000	18000000	R2-wbpL	wapR	mScarlet	YFP	3600000	110000	55000000	18000000	10
exp_nov19	48	LB-f20	R2-wbpL	wapR	10	Center	0.1	6000000	40000	55000000	18000000	R2-wbpL	wapR	mScarlet	YFP	6000000	40000	55000000	18000000	10
exp_nov19	48	LB-f20	R2-wbpL	wapR	0.1	Edge	0.01	0	600000	55000000	18000000	R2-wbpL	wapR	mScarlet	YFP	0	600000	55000000	18000000	0.1
exp_nov19	48	LB-f20	R2-wbpL	wapR	0.1	Center	0.01	6000	1300000	55000000	18000000	R2-wbpL	wapR	mScarlet	YFP	6000	1300000	55000000	18000000	0.1
exp_nov19	48	LB-f20	R2-wbpL	wapR	1	Edge	0.01	300000	700000	55000000	18000000	R2-wbpL	wapR	mScarlet	YFP	300000	700000	55000000	18000000	1
exp_nov19	48	LB-f20	R2-wbpL	wapR	1	Center	0.01	420000	370000	55000000	18000000	R2-wbpL	wapR	mScarlet	YFP	420000	370000	55000000	18000000	1
exp_nov19	48	LB-f20	R2-wbpL	wapR	10	Edge	0.01	2300000	30000	55000000	18000000	R2-wbpL	wapR	mScarlet	YFP	2300000	30000	55000000	18000000	10
exp_nov19	48	LB-f20	R2-wbpL	wapR	10	Center	0.01	1800000	19000	55000000	18000000	R2-wbpL	wapR	mScarlet	YFP	1800000	19000	55000000	18000000	10
exp_nov19	48	LB-f20	R2-wbpL	wapR	0.1	Edge	0.001	60000	500000	55000000	18000000	R2-wbpL	wapR	mScarlet	YFP	60000	500000	55000000	18000000	0.1
exp_nov19	48	LB-f20	R2-wbpL	wapR	0.1	Center	0.001	14000	120000	55000000	18000000	R2-wbpL	wapR	mScarlet	YFP	14000	120000	55000000	18000000	0.1
exp_nov19	48	LB-f20	R2-wbpL	wapR	1	Edge	0.001	200000	90000	55000000	18000000	R2-wbpL	wapR	mScarlet	YFP	200000	90000	55000000	18000000	1
exp_nov19	48	LB-f20	R2-wbpL	wapR	1	Center	0.001	3600000	1200000	55000000	18000000	R2-wbpL	wapR	mScarlet	YFP	3600000	1200000	55000000	18000000	1
exp_nov19	48	LB-f20	R2-wbpL	wapR	10	Edge	0.001	600000	1900	55000000	18000000	R2-wbpL	wapR	mScarlet	YFP	600000	1900	55000000	18000000	10
exp_nov19	48	LB-f20	R2-wbpL	wapR	10	Center	0.001	200000	6000	55000000	18000000	R2-wbpL	wapR	mScarlet	YFP	200000	6000	55000000	18000000	10
exp_nov22	48	LB-f20	R2-wbpL	wapR	10	Edge	1	1500000	110000	55000000	18000000	R2-wbpL	wapR	mScarlet	YFP	1500000	110000	55000000	18000000	10
exp_nov22	48	LB-f20	R2-wbpL	wapR	10	Center	1	2900000	130000	55000000	18000000	R2-wbpL	wapR	mScarlet	YFP	2900000	130000	55000000	18000000	10
exp_nov22	48	LB-f20	R2-wbpL	wapR	1	Edge	1	29000	2900000	55000000	18000000	R2-wbpL	wapR	mScarlet	YFP	29000	2900000	55000000	18000000	1
exp_nov22	48	LB-f20	R2-wbpL	wapR	1	Center	1	6000	26000	55000000	18000000	R2-wbpL	wapR	mScarlet	YFP	6000	26000	55000000	18000000	1
exp_nov22	48	LB-f20	R2-wbpL	wapR	0.1	Edge	1	0	10000000	55000000	18000000	R2-wbpL	wapR	mScarlet	YFP	0	10000000	55000000	18000000	0.1
exp_nov22	48	LB-f20	R2-wbpL	wapR	10	Edge	0.1	2400000	40000	55000000	18000000	R2-wbpL	wapR	mScarlet	YFP	2400000	40000	55000000	18000000	10
exp_nov22	48	LB-f20	R2-wbpL	wapR	10	Center	0.1	1900000	160000	55000000	18000000	R2-wbpL	wapR	mScarlet	YFP	1900000	160000	55000000	18000000	10
exp_nov22	48	LB-f20	R2-wbpL	wapR	1	Edge	0.1	260000	2400000	55000000	18000000	R2-wbpL	wapR	mScarlet	YFP	260000	2400000	55000000	18000000	1
exp_nov22	48	LB-f20	R2-wbpL	wapR	1	Center	0.1	32000	1600000	55000000	18000000	R2-wbpL	wapR	mScarlet	YFP	32000	1600000	55000000	18000000	1
exp_nov22	48	LB-f20	R2-wbpL	wapR	0.1	Edge	0.1	0	1600000	55000000	18000000	R2-wbpL	wapR	mScarlet	YFP	0	1600000	55000000	18000000	0.1
exp_nov22	48	LB-f20	R2-wbpL	wapR	0.1	Center	0.1	200	120000	55000000	18000000	R2-wbpL	wapR	mScarlet	YFP	200	120000	55000000	18000000	0.1
exp_nov22	48	LB-f20	R2-wbpL	wapR	10	Edge	0.01	800000	130000	55000000	18000000	R2-wbpL	wapR	mScarlet	YFP	800000	130000	55000000	18000000	10
exp_nov22	48	LB-f20	R2-wbpL	wapR	10	Center	0.01	3700000	300000	55000000	18000000	R2-wbpL	wapR	mScarlet	YFP	3700000	300000	55000000	18000000	10
exp_nov22	48	LB-f20	R2-wbpL	wapR	1	Edge	0.01	600000	1800000	55000000	18000000	R2-wbpL	wapR	mScarlet	YFP	600000	1800000	55000000	18000000	1
exp_nov22	48	LB-f20	R2-wbpL	wapR	1	Center	0.01	220000	800000	55000000	18000000	R2-wbpL	wapR	mScarlet	YFP	220000	800000	55000000	18000000	1
exp_nov22	48	LB-f20	R2-wbpL	wapR	0.1	Edge	0.01	4000	1600000	55000000	18000000	R2-wbpL	wapR	mScarlet	YFP	4000	1600000	55000000	18000000	0.1
exp_nov22	48	LB-f20	R2-wbpL	wapR	0.1	Center	0.01	0	600000	55000000	18000000	R2-wbpL	wapR	mScarlet	YFP	0	600000	55000000	18000000	0.1
exp_nov22	48	LB-f20	R2-wbpL	wapR	10	Edge	0.001	1200000	90000	55000000	18000000	R2-wbpL	wapR	mScarlet	YFP	1200000	90000	55000000	18000000	10
exp_nov22	48	LB-f20	R2-wbpL	wapR	10	Center	0.001	2700000	300000	55000000	18000000	R2-wbpL	wapR	mScarlet	YFP	2700000	300000	55000000	18000000	10
exp_nov22	48	LB-f20	R2-wbpL	wapR	1	Edge	0.001	2000000	1400000	55000000	18000000	R2-wbpL	wapR	mScarlet	YFP	2000000	1400000	55000000	18000000	1
exp_nov22	48	LB-f20	R2-wbpL	wapR	1	Center	0.001	410000	210000	55000000	18000000	R2-wbpL	wapR	mScarlet	YFP	410000	210000	55000000	18000000	1
exp_nov22	48	LB-f20	R2-wbpL	wapR	0.1	Edge	0.001	30000	700000	55000000	18000000	R2-wbpL	wapR	mScarlet	YFP	30000	700000	55000000	18000000	0.1
exp_nov22	48	LB-f20	R2-wbpL	wapR	0.1	Center	0.001	13000	120000	55000000	18000000	R2-wbpL	wapR	mScarlet	YFP	13000	120000	55000000	18000000	0.1
exp_Feb12	48	LB-f20	R2-wbpL	R2-wapR	0.1	Center	1	800000	500000	34000000	30000000	R2-wbpL	R2-wapR	mScarlet	YFP	800000	500000	34000000	30000000	0.1
exp_Feb12	48	LB-f20	R2-wbpL	R2-wapR	0.1	Center	0.1	200000	600000	34000000	30000000	R2-wbpL	R2-wapR	mScarlet	YFP	200000	600000	34000000	30000000	0.1
exp_Feb12	48	LB-f20	R2-wbpL	R2-wapR	0.1	Center	0.01	220000	700000	34000000	30000000	R2-wbpL	R2-wapR	mScarlet	YFP	220000	700000	34000000	30000000	0.1
exp_Feb12	48	LB-f20	R2-wbpL	R2-wapR	0.1	Center	0.001	310000	610000	34000000	30000000	R2-wbpL	R2-wapR	mScarlet	YFP	310000	610000	34000000	30000000	0.1
exp_Feb12	48	LB-f20	R2-wbpL	R2-wapR	0.1	Edge	1	400000	600000	34000000	30000000	R2-wbpL	R2-wapR	mScarlet	YFP	400000	600000	34000000	30000000	0.1
exp_Feb12	48	LB-f20	R2-wbpL	R2-wapR	0.1	Edge	0.1	500000	1300000	34000000	30000000	R2-wbpL	R2-wapR	mScarlet	YFP	500000	1300000	34000000	30000000	0.1
exp_Feb12	48	LB-f20	R2-wbpL	R2-wapR	0.1	Edge	0.01	80000	200000	34000000	30000000	R2-wbpL	R2-wapR	mScarlet	YFP	80000	200000	34000000	30000000	0.1
exp_Feb12	48	LB-f20	R2-wbpL	R2-wapR	0.1	Edge	0.001	180000	200000	34000000	30000000	R2-wbpL	R2-wapR	mScarlet	YFP	180000	200000	34000000	30000000	0.1
exp_Feb12	48	LB-f20	R2-wbpL	R2-wapR	1	Center	1	600000	110000	34000000	30000000	R2-wbpL	R2-wapR	mScarlet	YFP	600000	110000	34000000	30000000	1
exp_Feb12	48	LB-f20	R2-wbpL	R2-wapR	1	Center	0.1	400000	50000	34000000	30000000	R2-wbpL	R2-wapR	mScarlet	YFP	400000	50000	34000000	30000000	1
exp_Feb12	48	LB-f20	R2-wbpL	R2-wapR	1	Center	0.01	1000000	150000	34000000	30000000	R2-wbpL	R2-wapR	mScarlet	YFP	1000000	150000	34000000	30000000	1
exp_Feb12	48	LB-f20	R2-wbpL	R2-wapR	1	Center	0.001	1300000	170000	34000000	30000000	R2-wbpL	R2-wapR	mScarlet	YFP	1300000	170000	34000000	30000000	1
exp_Feb12	48	LB-f20	R2-wbpL	R2-wapR	1	Edge	1	240000	210000	34000000	30000000	R2-wbpL	R2-wapR	mScarlet	YFP	240000	210000	34000000	30000000	1
exp_Feb12	48	LB-f20	R2-wbpL	R2-wapR	1	Edge	0.1	60000	60000	34000000	30000000	R2-wbpL	R2-wapR	mScarlet	YFP	60000	60000	34000000	30000000	1
exp_Feb12	48	LB-f20	R2-wbpL	R2-wapR	1	Edge	0.01	220000	100000	34000000	30000000	R2-wbpL	R2-wapR	mScarlet	YFP	220000	100000	34000000	30000000	1
exp_Feb12	48	LB-f20	R2-wbpL	R2-wapR	1	Edge	0.001	170000	50000	34000000	30000000	R2-wbpL	R2-wapR	mScarlet	YFP	170000	50000	34000000	30000000	1
exp_Feb12	48	LB-f20	R2-wbpL	R2-wapR	10	Center	1	1000000	13000	34000000	30000000	R2-wbpL	R2-wapR	mScarlet	YFP	1000000	13000	34000000	30000000	10
exp_Feb12	48	LB-f20	R2-wbpL	R2-wapR	10	Center	0.1	2500000	50000	34000000	30000000	R2-wbpL	R2-wapR	mScarlet	YFP	2500000	50000	34000000	30000000	10
exp_Feb12	48	LB-f20	R2-wbpL	R2-wapR	10	Center	0.01	3000000	70000	34000000	30000000	R2-wbpL	R2-wapR	mScarlet	YFP	3000000	70000	34000000	30000000	10
exp_Feb12	48	LB-f20	R2-wbpL	R2-wapR	10	Center	0.001	2100000	40000	34000000	30000000	R2-wbpL	R2-wapR	mScarlet	YFP	2100000	40000	34000000	30000000	10
exp_Feb12	48	LB-f20	R2-wbpL	R2-wapR	10	Edge	1	126000	5000	34000000	30000000	R2-wbpL	R2-wapR	mScarlet	YFP	126000	5000	34000000	30000000	10
exp_Feb12	48	LB-f20	R2-wbpL	R2-wapR	10	Edge	0.1	3100	400	34000000	30000000	R2-wbpL	R2-wapR	mScarlet	YFP	3100	400	34000000	30000000	10
exp_Feb12	48	LB-f20	R2-wbpL	R2-wapR	10	Edge	0.01	470000	220000	34000000	30000000	R2-wbpL	R2-wapR	mScarlet	YFP	470000	220000	34000000	30000000	10
exp_Feb12	48	LB-f20	R2-wbpL	R2-wapR	10	Edge	0.001	260000	16000	34000000	30000000	R2-wbpL	R2-wapR	mScarlet	YFP	260000	16000	34000000	30000000	10
exp_Feb16	48	LB-f20	R2-wbpL	R2-wapR	0.1	Center	1	800000	500000	40000000	53000000	R2-wbpL	R2-wapR	mScarlet	YFP	800000	500000	40000000	53000000	0.1
exp_Feb16	48	LB-f20	R2-wbpL	R2-wapR	0.1	Center	0.1	200000	600000	40000000	53000000	R2-wbpL	R2-wapR	mScarlet	YFP	200000	600000	40000000	53000000	0.1
exp_Feb16	48	LB-f20	R2-wbpL	R2-wapR	0.1	Center	0.01	220000	700000	40000000	53000000	R2-wbpL	R2-wapR	mScarlet	YFP	220000	700000	40000000	53000000	0.1
exp_Feb16	48	LB-f20	R2-wbpL	R2-wapR	0.1	Center	0.001	310000	610000	40000000	53000000	R2-wbpL	R2-wapR	mScarlet	YFP	310000	610000	40000000	53000000	0.1
exp_Feb16	48	LB-f20	R2-wbpL	R2-wapR	0.1	Edge	1	400000	600000	40000000	53000000	R2-wbpL	R2-wapR	mScarlet	YFP	400000	600000	40000000	53000000	0.1
exp_Feb16	48	LB-f20	R2-wbpL	R2-wapR	0.1	Edge	0.1	500000	1300000	40000000	53000000	R2-wbpL	R2-wapR	mScarlet	YFP	500000	1300000	40000000	53000000	0.1
exp_Feb16	48	LB-f20	R2-wbpL	R2-wapR	0.1	Edge	0.01	80000	200000	40000000	53000000	R2-wbpL	R2-wapR	mScarlet	YFP	80000	200000	40000000	53000000	0.1
exp_Feb16	48	LB-f20	R2-wbpL	R2-wapR	0.1	Edge	0.001	180000	200000	40000000	53000000	R2-wbpL	R2-wapR	mScarlet	YFP	180000	200000	40000000	53000000	0.1
exp_Feb16	48	LB-f20	R2-wbpL	R2-wapR	1	Center	1	600000	110000	40000000	53000000	R2-wbpL	R2-wapR	mScarlet	YFP	600000	110000	40000000	53000000	1
exp_Feb16	48	LB-f20	R2-wbpL	R2-wapR	1	Center	0.1	400000	50000	40000000	53000000	R2-wbpL	R2-wapR	mScarlet	YFP	400000	50000	40000000	53000000	1
exp_Feb16	48	LB-f20	R2-wbpL	R2-wapR	1	Center	0.01	1000000	150000	40000000	53000000	R2-wbpL	R2-wapR	mScarlet	YFP	1000000	150000	40000000	53000000	1
exp_Feb16	48	LB-f20	R2-wbpL	R2-wapR	1	Center	0.001	1300000	170000	40000000	53000000	R2-wbpL	R2-wapR	mScarlet	YFP	1300000	170000	40000000	53000000	1
exp_Feb16	48	LB-f20	R2-wbpL	R2-wapR	1	Edge	1	240000	210000	40000000	53000000	R2-wbpL	R2-wapR	mScarlet	YFP	240000	210000	40000000	53000000	1
exp_Feb16	48	LB-f20	R2-wbpL	R2-wapR	1	Edge	0.1	60000	60000	40000000	53000000	R2-wbpL	R2-wapR	mScarlet	YFP	60000	60000	40000000	53000000	1
exp_Feb16	48	LB-f20	R2-wbpL	R2-wapR	1	Edge	0.01	220000	100000	40000000	53000000	R2-wbpL	R2-wapR	mScarlet	YFP	220000	100000	40000000	53000000	1
exp_Feb16	48	LB-f20	R2-wbpL	R2-wapR	1	Edge	0.001	170000	50000	40000000	53000000	R2-wbpL	R2-wapR	mScarlet	YFP	170000	50000	40000000	53000000	1
exp_Feb16	48	LB-f20	R2-wbpL	R2-wapR	10	Center	1	1000000	13000	40000000	53000000	R2-wbpL	R2-wapR	mScarlet	YFP	1000000	13000	40000000	53000000	10
exp_Feb16	48	LB-f20	R2-wbpL	R2-wapR	10	Center	0.1	2500000	50000	40000000	53000000	R2-wbpL	R2-wapR	mScarlet	YFP	2500000	50000	40000000	53000000	10
exp_Feb16	48	LB-f20	R2-wbpL	R2-wapR	10	Center	0.01	3000000	70000	40000000	53000000	R2-wbpL	R2-wapR	mScarlet	YFP	3000000	70000	40000000	53000000	10
exp_Feb16	48	LB-f20	R2-wbpL	R2-wapR	10	Center	0.001	2100000	40000	40000000	53000000	R2-wbpL	R2-wapR	mScarlet	YFP	2100000	40000	40000000	53000000	10
exp_Feb16	48	LB-f20	R2-wbpL	R2-wapR	10	Edge	1	126000	5000	40000000	53000000	R2-wbpL	R2-wapR	mScarlet	YFP	126000	5000	40000000	53000000	10
exp_Feb16	48	LB-f20	R2-wbpL	R2-wapR	10	Edge	0.1	3100	400	40000000	53000000	R2-wbpL	R2-wapR	mScarlet	YFP	3100	400	40000000	53000000	10
exp_Feb16	48	LB-f20	R2-wbpL	R2-wapR	10	Edge	0.01	470000	220000	40000000	53000000	R2-wbpL	R2-wapR	mScarlet	YFP	470000	220000	40000000	53000000	10
exp_Feb16	48	LB-f20	R2-wbpL	R2-wapR	10	Edge	0.001	260000	16000	40000000	53000000	R2-wbpL	R2-wapR	mScarlet	YFP	260000	16000	40000000	53000000	10
exp_Feb12	48	LB-f20	R2-wbpL	R2-wapR	0.1	Center	1	800000	500000	34000000	30000000	R2-wbpL	R2-wapR	mScarlet	YFP	800000	500000	34000000	30000000	0.1
exp_Feb12	48	LB-f20	R2-wbpL	R2-wapR	0.1	Center	0.1	200000	600000	34000000	30000000	R2-wbpL	R2-wapR	mScarlet	YFP	200000	600000	34000000	30000000	0.1
exp_Feb12	48	LB-f20	R2-wbpL	R2-wapR	0.1	Center	0.01	220000	700000	34000000	30000000	R2-wbpL	R2-wapR	mScarlet	YFP	220000	700000	34000000	30000000	0.1
exp_Feb12	48	LB-f20	R2-wbpL	R2-wapR	0.1	Center	0.001	310000	610000	34000000	30000000	R2-wbpL	R2-wapR	mScarlet	YFP	310000	610000	34000000	30000000	0.1
exp_Feb12	48	LB-f20	R2-wbpL	R2-wapR	0.1	Edge	1	400000	600000	34000000	30000000	R2-wbpL	R2-wapR	mScarlet	YFP	400000	600000	34000000	30000000	0.1
exp_Feb12	48	LB-f20	R2-wbpL	R2-wapR	0.1	Edge	0.1	500000	1300000	34000000	30000000	R2-wbpL	R2-wapR	mScarlet	YFP	500000	1300000	34000000	30000000	0.1
exp_Feb12	48	LB-f20	R2-wbpL	R2-wapR	0.1	Edge	0.01	80000	200000	34000000	30000000	R2-wbpL	R2-wapR	mScarlet	YFP	80000	200000	34000000	30000000	0.1
exp_Feb12	48	LB-f20	R2-wbpL	R2-wapR	0.1	Edge	0.001	180000	200000	34000000	30000000	R2-wbpL	R2-wapR	mScarlet	YFP	180000	200000	34000000	30000000	0.1
exp_Feb12	48	LB-f20	R2-wbpL	R2-wapR	1	Center	1	600000	110000	34000000	30000000	R2-wbpL	R2-wapR	mScarlet	YFP	600000	110000	34000000	30000000	1
exp_Feb12	48	LB-f20	R2-wbpL	R2-wapR	1	Center	0.1	400000	50000	34000000	30000000	R2-wbpL	R2-wapR	mScarlet	YFP	400000	50000	34000000	30000000	1
exp_Feb12	48	LB-f20	R2-wbpL	R2-wapR	1	Center	0.01	1000000	150000	34000000	30000000	R2-wbpL	R2-wapR	mScarlet	YFP	1000000	150000	34000000	30000000	1
exp_Feb12	48	LB-f20	R2-wbpL	R2-wapR	1	Center	0.001	1300000	170000	34000000	30000000	R2-wbpL	R2-wapR	mScarlet	YFP	1300000	170000	34000000	30000000	1
exp_Feb12	48	LB-f20	R2-wbpL	R2-wapR	1	Edge	1	240000	210000	34000000	30000000	R2-wbpL	R2-wapR	mScarlet	YFP	240000	210000	34000000	30000000	1
exp_Feb12	48	LB-f20	R2-wbpL	R2-wapR	1	Edge	0.1	60000	60000	34000000	30000000	R2-wbpL	R2-wapR	mScarlet	YFP	60000	60000	34000000	30000000	1
exp_Feb12	48	LB-f20	R2-wbpL	R2-wapR	1	Edge	0.01	220000	100000	34000000	30000000	R2-wbpL	R2-wapR	mScarlet	YFP	220000	100000	34000000	30000000	1
exp_Feb12	48	LB-f20	R2-wbpL	R2-wapR	1	Edge	0.001	170000	50000	34000000	30000000	R2-wbpL	R2-wapR	mScarlet	YFP	170000	50000	34000000	30000000	1
exp_Feb12	48	LB-f20	R2-wbpL	R2-wapR	10	Center	1	1000000	13000	34000000	30000000	R2-wbpL	R2-wapR	mScarlet	YFP	1000000	13000	34000000	30000000	10
exp_Feb12	48	LB-f20	R2-wbpL	R2-wapR	10	Center	0.1	2500000	50000	34000000	30000000	R2-wbpL	R2-wapR	mScarlet	YFP	2500000	50000	34000000	30000000	10
exp_Feb12	48	LB-f20	R2-wbpL	R2-wapR	10	Center	0.01	3000000	70000	34000000	30000000	R2-wbpL	R2-wapR	mScarlet	YFP	3000000	70000	34000000	30000000	10
exp_Feb12	48	LB-f20	R2-wbpL	R2-wapR	10	Center	0.001	2100000	40000	34000000	30000000	R2-wbpL	R2-wapR	mScarlet	YFP	2100000	40000	34000000	30000000	10
exp_Feb12	48	LB-f20	R2-wbpL	R2-wapR	10	Edge	1	126000	5000	34000000	30000000	R2-wbpL	R2-wapR	mScarlet	YFP	126000	5000	34000000	30000000	10
exp_Feb12	48	LB-f20	R2-wbpL	R2-wapR	10	Edge	0.1	3100	400	34000000	30000000	R2-wbpL	R2-wapR	mScarlet	YFP	3100	400	34000000	30000000	10
exp_Feb12	48	LB-f20	R2-wbpL	R2-wapR	10	Edge	0.01	470000	220000	34000000	30000000	R2-wbpL	R2-wapR	mScarlet	YFP	470000	220000	34000000	30000000	10
exp_Feb12	48	LB-f20	R2-wbpL	R2-wapR	10	Edge	0.001	260000	16000	34000000	30000000	R2-wbpL	R2-wapR	mScarlet	YFP	260000	16000	34000000	30000000	10
exp_Feb16	48	LB-f20	R2-wbpL	R2-wapR	0.1	Center	1	800000	500000	40000000	53000000	R2-wbpL	R2-wapR	mScarlet	YFP	800000	500000	40000000	53000000	0.1
exp_Feb16	48	LB-f20	R2-wbpL	R2-wapR	0.1	Center	0.1	200000	600000	40000000	53000000	R2-wbpL	R2-wapR	mScarlet	YFP	200000	600000	40000000	53000000	0.1
exp_Feb16	48	LB-f20	R2-wbpL	R2-wapR	0.1	Center	0.01	220000	700000	40000000	53000000	R2-wbpL	R2-wapR	mScarlet	YFP	220000	700000	40000000	53000000	0.1
exp_Feb16	48	LB-f20	R2-wbpL	R2-wapR	0.1	Center	0.001	310000	610000	40000000	53000000	R2-wbpL	R2-wapR	mScarlet	YFP	310000	610000	40000000	53000000	0.1
exp_Feb16	48	LB-f20	R2-wbpL	R2-wapR	0.1	Edge	1	400000	600000	40000000	53000000	R2-wbpL	R2-wapR	mScarlet	YFP	400000	600000	40000000	53000000	0.1
exp_Feb16	48	LB-f20	R2-wbpL	R2-wapR	0.1	Edge	0.1	500000	1300000	40000000	53000000	R2-wbpL	R2-wapR	mScarlet	YFP	500000	1300000	40000000	53000000	0.1
exp_Feb16	48	LB-f20	R2-wbpL	R2-wapR	0.1	Edge	0.01	80000	200000	40000000	53000000	R2-wbpL	R2-wapR	mScarlet	YFP	80000	200000	40000000	53000000	0.1
exp_Feb16	48	LB-f20	R2-wbpL	R2-wapR	0.1	Edge	0.001	180000	200000	40000000	53000000	R2-wbpL	R2-wapR	mScarlet	YFP	180000	200000	40000000	53000000	0.1
exp_Feb16	48	LB-f20	R2-wbpL	R2-wapR	1	Center	1	600000	110000	40000000	53000000	R2-wbpL	R2-wapR	mScarlet	YFP	600000	110000	40000000	53000000	1
exp_Feb16	48	LB-f20	R2-wbpL	R2-wapR	1	Center	0.1	400000	50000	40000000	53000000	R2-wbpL	R2-wapR	mScarlet	YFP	400000	50000	40000000	53000000	1
exp_Feb16	48	LB-f20	R2-wbpL	R2-wapR	1	Center	0.01	1000000	150000	40000000	53000000	R2-wbpL	R2-wapR	mScarlet	YFP	1000000	150000	40000000	53000000	1
exp_Feb16	48	LB-f20	R2-wbpL	R2-wapR	1	Center	0.001	1300000	170000	40000000	53000000	R2-wbpL	R2-wapR	mScarlet	YFP	1300000	170000	40000000	53000000	1
exp_Feb16	48	LB-f20	R2-wbpL	R2-wapR	1	Edge	1	240000	210000	40000000	53000000	R2-wbpL	R2-wapR	mScarlet	YFP	240000	210000	40000000	53000000	1
exp_Feb16	48	LB-f20	R2-wbpL	R2-wapR	1	Edge	0.1	60000	60000	40000000	53000000	R2-wbpL	R2-wapR	mScarlet	YFP	60000	60000	40000000	53000000	1
exp_Feb16	48	LB-f20	R2-wbpL	R2-wapR	1	Edge	0.01	220000	100000	40000000	53000000	R2-wbpL	R2-wapR	mScarlet	YFP	220000	100000	40000000	53000000	1
exp_Feb16	48	LB-f20	R2-wbpL	R2-wapR	1	Edge	0.001	170000	50000	40000000	53000000	R2-wbpL	R2-wapR	mScarlet	YFP	170000	50000	40000000	53000000	1
exp_Feb16	48	LB-f20	R2-wbpL	R2-wapR	10	Center	1	1000000	13000	40000000	53000000	R2-wbpL	R2-wapR	mScarlet	YFP	1000000	13000	40000000	53000000	10
exp_Feb16	48	LB-f20	R2-wbpL	R2-wapR	10	Center	0.1	2500000	50000	40000000	53000000	R2-wbpL	R2-wapR	mScarlet	YFP	2500000	50000	40000000	53000000	10
exp_Feb16	48	LB-f20	R2-wbpL	R2-wapR	10	Center	0.01	3000000	70000	40000000	53000000	R2-wbpL	R2-wapR	mScarlet	YFP	3000000	70000	40000000	53000000	10
exp_Feb16	48	LB-f20	R2-wbpL	R2-wapR	10	Center	0.001	2100000	40000	40000000	53000000	R2-wbpL	R2-wapR	mScarlet	YFP	2100000	40000	40000000	53000000	10
exp_Feb16	48	LB-f20	R2-wbpL	R2-wapR	10	Edge	1	126000	5000	40000000	53000000	R2-wbpL	R2-wapR	mScarlet	YFP	126000	5000	40000000	53000000	10
exp_Feb16	48	LB-f20	R2-wbpL	R2-wapR	10	Edge	0.1	3100	400	40000000	53000000	R2-wbpL	R2-wapR	mScarlet	YFP	3100	400	40000000	53000000	10
exp_Feb16	48	LB-f20	R2-wbpL	R2-wapR	10	Edge	0.01	470000	220000	40000000	53000000	R2-wbpL	R2-wapR	mScarlet	YFP	470000	220000	40000000	53000000	10
exp_Feb16	48	LB-f20	R2-wbpL	R2-wapR	10	Edge	0.001	260000	16000	40000000	53000000	R2-wbpL	R2-wapR	mScarlet	YFP	260000	16000	40000000	53000000	10
exp_Apr5-21	48	LB-f20	wapR	R2-wbpL	10	Center	1	86000	0	5800000	15000000	R2-wbpL	wapR	YFP	mScarlet	0	86000	15000000	5800000	0.1
exp_Apr5-21	48	LB-f20	wapR	R2-wbpL	10	Center	0.1	42000	0	5800000	15000000	R2-wbpL	wapR	YFP	mScarlet	0	42000	15000000	5800000	0.1
exp_Apr5-21	48	LB-f20	wapR	R2-wbpL	10	Center	0.01	17000	1700	5800000	15000000	R2-wbpL	wapR	YFP	mScarlet	1700	17000	15000000	5800000	0.1
exp_Apr5-21	48	LB-f20	wapR	R2-wbpL	10	Center	0.001	710000	300000	5800000	15000000	R2-wbpL	wapR	YFP	mScarlet	300000	710000	15000000	5800000	0.1
exp_Apr5-21	48	LB-f20	wapR	R2-wbpL	10	Edge	1	59000	0	5800000	15000000	R2-wbpL	wapR	YFP	mScarlet	0	59000	15000000	5800000	0.1
exp_Apr5-21	48	LB-f20	wapR	R2-wbpL	10	Edge	0.1	80000	0	5800000	15000000	R2-wbpL	wapR	YFP	mScarlet	0	80000	15000000	5800000	0.1
exp_Apr5-21	48	LB-f20	wapR	R2-wbpL	10	Edge	0.01	850000	6000	5800000	15000000	R2-wbpL	wapR	YFP	mScarlet	6000	850000	15000000	5800000	0.1
exp_Apr5-21	48	LB-f20	wapR	R2-wbpL	10	Edge	0.001	123000	200000	5800000	15000000	R2-wbpL	wapR	YFP	mScarlet	200000	123000	15000000	5800000	0.1
exp_Apr5-21	48	LB-f20	wapR	R2-wbpL	1	Center	1	230000	7900	5800000	15000000	R2-wbpL	wapR	YFP	mScarlet	7900	230000	15000000	5800000	1
exp_Apr5-21	48	LB-f20	wapR	R2-wbpL	1	Center	0.1	110000	84000	5800000	15000000	R2-wbpL	wapR	YFP	mScarlet	84000	110000	15000000	5800000	1
exp_Apr5-21	48	LB-f20	wapR	R2-wbpL	1	Center	0.01	90000	680000	5800000	15000000	R2-wbpL	wapR	YFP	mScarlet	680000	90000	15000000	5800000	1
exp_Apr5-21	48	LB-f20	wapR	R2-wbpL	1	Center	0.001	8000	1210000	5800000	15000000	R2-wbpL	wapR	YFP	mScarlet	1210000	8000	15000000	5800000	1
exp_Apr5-21	48	LB-f20	wapR	R2-wbpL	1	Edge	1	7100	80000	5800000	15000000	R2-wbpL	wapR	YFP	mScarlet	80000	7100	15000000	5800000	1
exp_Apr5-21	48	LB-f20	wapR	R2-wbpL	1	Edge	0.1	40000	1500	5800000	15000000	R2-wbpL	wapR	YFP	mScarlet	1500	40000	15000000	5800000	1
exp_Apr5-21	48	LB-f20	wapR	R2-wbpL	1	Edge	0.01	16000	320000	5800000	15000000	R2-wbpL	wapR	YFP	mScarlet	320000	16000	15000000	5800000	1
exp_Apr5-21	48	LB-f20	wapR	R2-wbpL	1	Edge	0.001	600	450000	5800000	15000000	R2-wbpL	wapR	YFP	mScarlet	450000	600	15000000	5800000	1
exp_Apr5-21	48	LB-f20	wapR	R2-wbpL	0.1	Center	1	11000	1210000	5800000	15000000	R2-wbpL	wapR	YFP	mScarlet	1210000	11000	15000000	5800000	10
exp_Apr5-21	48	LB-f20	wapR	R2-wbpL	0.1	Center	0.1	3000	530000	5800000	15000000	R2-wbpL	wapR	YFP	mScarlet	530000	3000	15000000	5800000	10
exp_Apr5-21	48	LB-f20	wapR	R2-wbpL	0.1	Center	0.01	900	730000	5800000	15000000	R2-wbpL	wapR	YFP	mScarlet	730000	900	15000000	5800000	10
exp_Apr5-21	48	LB-f20	wapR	R2-wbpL	0.1	Center	0.001	300	640000	5800000	15000000	R2-wbpL	wapR	YFP	mScarlet	640000	300	15000000	5800000	10
exp_Apr5-21	48	LB-f20	wapR	R2-wbpL	0.1	Edge	1	8000	970000	5800000	15000000	R2-wbpL	wapR	YFP	mScarlet	970000	8000	15000000	5800000	10
exp_Apr5-21	48	LB-f20	wapR	R2-wbpL	0.1	Edge	0.1	27000	570000	5800000	15000000	R2-wbpL	wapR	YFP	mScarlet	570000	27000	15000000	5800000	10
exp_Apr5-21	48	LB-f20	wapR	R2-wbpL	0.1	Edge	0.01	70000	8400000	5800000	15000000	R2-wbpL	wapR	YFP	mScarlet	8400000	70000	15000000	5800000	10
exp_Apr5-21	48	LB-f20	wapR	R2-wbpL	0.1	Edge	0.001	300	440000	5800000	15000000	R2-wbpL	wapR	YFP	mScarlet	440000	300	15000000	5800000	10
exp_Apr14-21	48	LB-f20	wapR	R2-wbpL	1	Center	1	2600000	13000	22000000	31000000	R2-wbpL	wapR	YFP	mScarlet	20000	2600000	31000000	22000000	1
exp_Apr14-21	48	LB-f20	wapR	R2-wbpL	1	Center	0.1	640000	280000	22000000	31000000	R2-wbpL	wapR	YFP	mScarlet	280000	640000	31000000	22000000	1
exp_Apr14-21	48	LB-f20	wapR	R2-wbpL	1	Center	0.01	270000	350000	22000000	31000000	R2-wbpL	wapR	YFP	mScarlet	350000	270000	31000000	22000000	1
exp_Apr14-21	48	LB-f20	wapR	R2-wbpL	1	Center	0.001	210000	1350000	22000000	31000000	R2-wbpL	wapR	YFP	mScarlet	1350000	210000	31000000	22000000	1
exp_Apr14-21	48	LB-f20	wapR	R2-wbpL	1	Edge	1	280000	610000	22000000	31000000	R2-wbpL	wapR	YFP	mScarlet	610000	280000	31000000	22000000	1
exp_Apr14-21	48	LB-f20	wapR	R2-wbpL	1	Edge	0.1	710000	138000	22000000	31000000	R2-wbpL	wapR	YFP	mScarlet	138000	710000	31000000	22000000	1
exp_Apr14-21	48	LB-f20	wapR	R2-wbpL	1	Edge	0.01	260000	62000	22000000	31000000	R2-wbpL	wapR	YFP	mScarlet	62000	260000	31000000	22000000	1
exp_Apr14-21	48	LB-f20	wapR	R2-wbpL	1	Edge	0.001	230000	1220000	22000000	31000000	R2-wbpL	wapR	YFP	mScarlet	1220000	230000	31000000	22000000	1
exp_Apr14-21	48	LB-f20	wapR	R2-wbpL	10	Center	1	110000	2900000	22000000	31000000	R2-wbpL	wapR	YFP	mScarlet	3000000	110000	31000000	22000000	10
exp_Apr14-21	48	LB-f20	wapR	R2-wbpL	10	Center	0.1	190000	5200000	22000000	31000000	R2-wbpL	wapR	YFP	mScarlet	5200000	190000	31000000	22000000	10
exp_Apr14-21	48	LB-f20	wapR	R2-wbpL	10	Center	0.01	37000	1900000	22000000	31000000	R2-wbpL	wapR	YFP	mScarlet	1900000	37000	31000000	22000000	10
exp_Apr14-21	48	LB-f20	wapR	R2-wbpL	10	Center	0.001	58000	3700000	22000000	31000000	R2-wbpL	wapR	YFP	mScarlet	3700000	58000	31000000	22000000	10
exp_Apr14-21	48	LB-f20	wapR	R2-wbpL	10	Edge	1	250000	6500000	22000000	31000000	R2-wbpL	wapR	YFP	mScarlet	6500000	250000	31000000	22000000	10
exp_Apr14-21	48	LB-f20	wapR	R2-wbpL	10	Edge	0.1	52000	1500000	22000000	31000000	R2-wbpL	wapR	YFP	mScarlet	1500000	52000	31000000	22000000	10
exp_Apr14-21	48	LB-f20	wapR	R2-wbpL	10	Edge	0.01	64000	2200000	22000000	31000000	R2-wbpL	wapR	YFP	mScarlet	2200000	64000	31000000	22000000	10
exp_Apr14-21	48	LB-f20	wapR	R2-wbpL	10	Edge	0.001	45000	4500000	22000000	31000000	R2-wbpL	wapR	YFP	mScarlet	4500000	45000	31000000	22000000	10
exp_Jun27-21-A	48	LB-f20	R2-wapR	R2-wbpL	10	Center	1	210000	15000	48000000	33000000	R2-wbpL	R2-wapR	YFP	mScarlet	15000	210000	33000000	48000000	0.1
exp_Jun27-21-A	48	LB-f20	R2-wapR	R2-wbpL	10	Center	0.1	210000	126000	48000000	33000000	R2-wbpL	R2-wapR	YFP	mScarlet	126000	210000	33000000	48000000	0.1
exp_Jun27-21-A	48	LB-f20	R2-wapR	R2-wbpL	10	Center	0.01	150000	65000	48000000	33000000	R2-wbpL	R2-wapR	YFP	mScarlet	65000	150000	33000000	48000000	0.1
exp_Jun27-21-A	48	LB-f20	R2-wapR	R2-wbpL	10	Center	0.001	49000	55000	48000000	33000000	R2-wbpL	R2-wapR	YFP	mScarlet	55000	49000	33000000	48000000	0.1
exp_Jun27-21-A	48	LB-f20	R2-wapR	R2-wbpL	10	Edge	1	400000	101000	48000000	33000000	R2-wbpL	R2-wapR	YFP	mScarlet	101000	400000	33000000	48000000	0.1
exp_Jun27-21-A	48	LB-f20	R2-wapR	R2-wbpL	10	Edge	0.1	120000	87000	48000000	33000000	R2-wbpL	R2-wapR	YFP	mScarlet	87000	120000	33000000	48000000	0.1
exp_Jun27-21-A	48	LB-f20	R2-wapR	R2-wbpL	10	Edge	0.01	190000	74000	48000000	33000000	R2-wbpL	R2-wapR	YFP	mScarlet	74000	190000	33000000	48000000	0.1
exp_Jun27-21-A	48	LB-f20	R2-wapR	R2-wbpL	10	Edge	0.001	29000	3900	48000000	33000000	R2-wbpL	R2-wapR	YFP	mScarlet	3900	29000	33000000	48000000	0.1
exp_Jun27-21-A	48	LB-f20	R2-wapR	R2-wbpL	1	Center	1	320000	1310000	48000000	33000000	R2-wbpL	R2-wapR	YFP	mScarlet	1310000	320000	33000000	48000000	1
exp_Jun27-21-A	48	LB-f20	R2-wapR	R2-wbpL	1	Center	0.1	940000	220000	48000000	33000000	R2-wbpL	R2-wapR	YFP	mScarlet	220000	940000	33000000	48000000	1
exp_Jun27-21-A	48	LB-f20	R2-wapR	R2-wbpL	1	Center	0.01	150000	860000	48000000	33000000	R2-wbpL	R2-wapR	YFP	mScarlet	860000	150000	33000000	48000000	1
exp_Jun27-21-A	48	LB-f20	R2-wapR	R2-wbpL	1	Center	0.001	103000	570000	48000000	33000000	R2-wbpL	R2-wapR	YFP	mScarlet	570000	103000	33000000	48000000	1
exp_Jun27-21-A	48	LB-f20	R2-wapR	R2-wbpL	1	Edge	1	270000	910000	48000000	33000000	R2-wbpL	R2-wapR	YFP	mScarlet	910000	270000	33000000	48000000	1
exp_Jun27-21-A	48	LB-f20	R2-wapR	R2-wbpL	1	Edge	0.1	61000	280000	48000000	33000000	R2-wbpL	R2-wapR	YFP	mScarlet	280000	61000	33000000	48000000	1
exp_Jun27-21-A	48	LB-f20	R2-wapR	R2-wbpL	1	Edge	0.01	220000	590000	48000000	33000000	R2-wbpL	R2-wapR	YFP	mScarlet	590000	220000	33000000	48000000	1
exp_Jun27-21-A	48	LB-f20	R2-wapR	R2-wbpL	1	Edge	0.001	220000	570000	48000000	33000000	R2-wbpL	R2-wapR	YFP	mScarlet	570000	220000	33000000	48000000	1
exp_Jun27-21-A	48	LB-f20	R2-wapR	R2-wbpL	0.1	Center	1	31000	1840000	48000000	33000000	R2-wbpL	R2-wapR	YFP	mScarlet	1840000	31000	33000000	48000000	10
exp_Jun27-21-A	48	LB-f20	R2-wapR	R2-wbpL	0.1	Center	0.1	34000	990000	48000000	33000000	R2-wbpL	R2-wapR	YFP	mScarlet	990000	34000	33000000	48000000	10
exp_Jun27-21-A	48	LB-f20	R2-wapR	R2-wbpL	0.1	Center	0.01	14000	760000	48000000	33000000	R2-wbpL	R2-wapR	YFP	mScarlet	760000	14000	33000000	48000000	10
exp_Jun27-21-A	48	LB-f20	R2-wapR	R2-wbpL	0.1	Center	0.001	22000	680000	48000000	33000000	R2-wbpL	R2-wapR	YFP	mScarlet	680000	22000	33000000	48000000	10
exp_Jun27-21-A	48	LB-f20	R2-wapR	R2-wbpL	0.1	Edge	1	63000	1350000	48000000	33000000	R2-wbpL	R2-wapR	YFP	mScarlet	1350000	63000	33000000	48000000	10
exp_Jun27-21-A	48	LB-f20	R2-wapR	R2-wbpL	0.1	Edge	0.1	25000	770000	48000000	33000000	R2-wbpL	R2-wapR	YFP	mScarlet	770000	25000	33000000	48000000	10
exp_Jun27-21-A	48	LB-f20	R2-wapR	R2-wbpL	0.1	Edge	0.01	17000	660000	48000000	33000000	R2-wbpL	R2-wapR	YFP	mScarlet	660000	17000	33000000	48000000	10
exp_Jun27-21-A	48	LB-f20	R2-wapR	R2-wbpL	0.1	Edge	0.001	17000	470000	48000000	33000000	R2-wbpL	R2-wapR	YFP	mScarlet	470000	17000	33000000	48000000	10
exp_Jun27-21-B	48	LB-f20	R2-wapR	R2-wbpL	10	Center	1	41000	1970000	48000000	33000000	R2-wbpL	R2-wapR	YFP	mScarlet	1970000	41000	33000000	48000000	10
exp_Jun27-21-B	48	LB-f20	R2-wapR	R2-wbpL	10	Center	0.1	26000	910000	48000000	33000000	R2-wbpL	R2-wapR	YFP	mScarlet	910000	26000	33000000	48000000	10
exp_Jun27-21-B	48	LB-f20	R2-wapR	R2-wbpL	10	Center	0.01	12000	580000	48000000	33000000	R2-wbpL	R2-wapR	YFP	mScarlet	580000	12000	33000000	48000000	10
exp_Jun27-21-B	48	LB-f20	R2-wapR	R2-wbpL	10	Center	0.001	27000	510000	48000000	33000000	R2-wbpL	R2-wapR	YFP	mScarlet	510000	27000	33000000	48000000	10
exp_Jun27-21-B	48	LB-f20	R2-wapR	R2-wbpL	10	Edge	1	130000	1720000	48000000	33000000	R2-wbpL	R2-wapR	YFP	mScarlet	1720000	130000	33000000	48000000	10
exp_Jun27-21-B	48	LB-f20	R2-wapR	R2-wbpL	10	Edge	0.1	13000	470000	48000000	33000000	R2-wbpL	R2-wapR	YFP	mScarlet	470000	13000	33000000	48000000	10
exp_Jun27-21-B	48	LB-f20	R2-wapR	R2-wbpL	10	Edge	0.01	45000	860000	48000000	33000000	R2-wbpL	R2-wapR	YFP	mScarlet	860000	45000	33000000	48000000	10
exp_Jun27-21-B	48	LB-f20	R2-wapR	R2-wbpL	10	Edge	0.001	38000	590000	48000000	33000000	R2-wbpL	R2-wapR	YFP	mScarlet	590000	38000	33000000	48000000	10
exp_Jun27-21-B	48	LB-f20	R2-wapR	R2-wbpL	1	Center	1	340000	970000	48000000	33000000	R2-wbpL	R2-wapR	YFP	mScarlet	970000	340000	33000000	48000000	1
exp_Jun27-21-B	48	LB-f20	R2-wapR	R2-wbpL	1	Center	0.1	36000	129000	48000000	33000000	R2-wbpL	R2-wapR	YFP	mScarlet	129000	36000	33000000	48000000	1
exp_Jun27-21-B	48	LB-f20	R2-wapR	R2-wbpL	1	Center	0.01	79000	490000	48000000	33000000	R2-wbpL	R2-wapR	YFP	mScarlet	490000	79000	33000000	48000000	1
exp_Jun27-21-B	48	LB-f20	R2-wapR	R2-wbpL	1	Center	0.001	240000	680000	48000000	33000000	R2-wbpL	R2-wapR	YFP	mScarlet	680000	240000	33000000	48000000	1
exp_Jun27-21-B	48	LB-f20	R2-wapR	R2-wbpL	1	Edge	1	71000	470000	48000000	33000000	R2-wbpL	R2-wapR	YFP	mScarlet	470000	71000	33000000	48000000	1
exp_Jun27-21-B	48	LB-f20	R2-wapR	R2-wbpL	1	Edge	0.1	72000	390000	48000000	33000000	R2-wbpL	R2-wapR	YFP	mScarlet	390000	72000	33000000	48000000	1
exp_Jun27-21-B	48	LB-f20	R2-wapR	R2-wbpL	1	Edge	0.01	41000	340000	48000000	33000000	R2-wbpL	R2-wapR	YFP	mScarlet	340000	41000	33000000	48000000	1
exp_Jun27-21-B	48	LB-f20	R2-wapR	R2-wbpL	1	Edge	0.001	81000	570000	48000000	33000000	R2-wbpL	R2-wapR	YFP	mScarlet	570000	81000	33000000	48000000	1
exp_Jun27-21-B	48	LB-f20	R2-wapR	R2-wbpL	0.1	Center	1	190000	79000	48000000	33000000	R2-wbpL	R2-wapR	YFP	mScarlet	79000	190000	33000000	48000000	0.1
exp_Jun27-21-B	48	LB-f20	R2-wapR	R2-wbpL	0.1	Center	0.1	123000	76000	48000000	33000000	R2-wbpL	R2-wapR	YFP	mScarlet	76000	123000	33000000	48000000	0.1
exp_Jun27-21-B	48	LB-f20	R2-wapR	R2-wbpL	0.1	Center	0.01	190000	67000	48000000	33000000	R2-wbpL	R2-wapR	YFP	mScarlet	67000	190000	33000000	48000000	0.1
exp_Jun27-21-B	48	LB-f20	R2-wapR	R2-wbpL	0.1	Center	0.001	280000	85000	48000000	33000000	R2-wbpL	R2-wapR	YFP	mScarlet	85000	280000	33000000	48000000	0.1
exp_Jun27-21-B	48	LB-f20	R2-wapR	R2-wbpL	0.1	Edge	1	590000	190000	48000000	33000000	R2-wbpL	R2-wapR	YFP	mScarlet	190000	590000	33000000	48000000	0.1
exp_Jun27-21-B	48	LB-f20	R2-wapR	R2-wbpL	0.1	Edge	0.1	13900	65000	48000000	33000000	R2-wbpL	R2-wapR	YFP	mScarlet	65000	13900	33000000	48000000	0.1
exp_Jun27-21-B	48	LB-f20	R2-wapR	R2-wbpL	0.1	Edge	0.01	59000	64000	48000000	33000000	R2-wbpL	R2-wapR	YFP	mScarlet	64000	59000	33000000	48000000	0.1
exp_Jun27-21-B	48	LB-f20	R2-wapR	R2-wbpL	0.1	Edge	0.001	350000	97000	48000000	33000000	R2-wbpL	R2-wapR	YFP	mScarlet	97000	350000	33000000	48000000	0.1
exp_Jul23-21-A	48	LB-f20	R2-wbpL	R2-wapR	10	Center	1	2200000	47000	41000000	34000000	R2-wbpL	R2-wapR	mScarlet	YFP	2200000	47000	41000000	34000000	10
exp_Jul23-21-A	48	LB-f20	R2-wbpL	R2-wapR	10	Center	0.1	450000	21000	41000000	34000000	R2-wbpL	R2-wapR	mScarlet	YFP	450000	21000	41000000	34000000	10
exp_Jul23-21-A	48	LB-f20	R2-wbpL	R2-wapR	10	Center	0.01	1500000	32000	41000000	34000000	R2-wbpL	R2-wapR	mScarlet	YFP	1500000	32000	41000000	34000000	10
exp_Jul23-21-A	48	LB-f20	R2-wbpL	R2-wapR	10	Center	0.001	1900000	32000	41000000	34000000	R2-wbpL	R2-wapR	mScarlet	YFP	1900000	32000	41000000	34000000	10
exp_Jul23-21-A	48	LB-f20	R2-wbpL	R2-wapR	10	Edge	1	680000	38000	41000000	34000000	R2-wbpL	R2-wapR	mScarlet	YFP	680000	38000	41000000	34000000	10
exp_Jul23-21-A	48	LB-f20	R2-wbpL	R2-wapR	10	Edge	0.1	410000	45000	41000000	34000000	R2-wbpL	R2-wapR	mScarlet	YFP	410000	45000	41000000	34000000	10
exp_Jul23-21-A	48	LB-f20	R2-wbpL	R2-wapR	10	Edge	0.01	560000	31000	41000000	34000000	R2-wbpL	R2-wapR	mScarlet	YFP	560000	31000	41000000	34000000	10
exp_Jul23-21-A	48	LB-f20	R2-wbpL	R2-wapR	10	Edge	0.001	990000	54000	41000000	34000000	R2-wbpL	R2-wapR	mScarlet	YFP	990000	54000	41000000	34000000	10
exp_Jul23-21-A	48	LB-f20	R2-wbpL	R2-wapR	1	Center	1	730000	110000	41000000	34000000	R2-wbpL	R2-wapR	mScarlet	YFP	730000	110000	41000000	34000000	1
exp_Jul23-21-A	48	LB-f20	R2-wbpL	R2-wapR	1	Center	0.1	300000	78000	41000000	34000000	R2-wbpL	R2-wapR	mScarlet	YFP	300000	78000	41000000	34000000	1
exp_Jul23-21-A	48	LB-f20	R2-wbpL	R2-wapR	1	Center	0.01	890000	410000	41000000	34000000	R2-wbpL	R2-wapR	mScarlet	YFP	890000	410000	41000000	34000000	1
exp_Jul23-21-A	48	LB-f20	R2-wbpL	R2-wapR	1	Center	0.001	920000	480000	41000000	34000000	R2-wbpL	R2-wapR	mScarlet	YFP	920000	480000	41000000	34000000	1
exp_Jul23-21-A	48	LB-f20	R2-wbpL	R2-wapR	1	Edge	1	330000	59000	41000000	34000000	R2-wbpL	R2-wapR	mScarlet	YFP	330000	59000	41000000	34000000	1
exp_Jul23-21-A	48	LB-f20	R2-wbpL	R2-wapR	1	Edge	0.1	160000	110000	41000000	34000000	R2-wbpL	R2-wapR	mScarlet	YFP	160000	110000	41000000	34000000	1
exp_Jul23-21-A	48	LB-f20	R2-wbpL	R2-wapR	1	Edge	0.01	710000	470000	41000000	34000000	R2-wbpL	R2-wapR	mScarlet	YFP	710000	470000	41000000	34000000	1
exp_Jul23-21-A	48	LB-f20	R2-wbpL	R2-wapR	1	Edge	0.001	310000	230000	41000000	34000000	R2-wbpL	R2-wapR	mScarlet	YFP	310000	230000	41000000	34000000	1
exp_Jul23-21-A	48	LB-f20	R2-wbpL	R2-wapR	0.1	Center	1	300000	330000	41000000	34000000	R2-wbpL	R2-wapR	mScarlet	YFP	300000	330000	41000000	34000000	0.1
exp_Jul23-21-A	48	LB-f20	R2-wbpL	R2-wapR	0.1	Center	0.1	450000	570000	41000000	34000000	R2-wbpL	R2-wapR	mScarlet	YFP	450000	570000	41000000	34000000	0.1
exp_Jul23-21-A	48	LB-f20	R2-wbpL	R2-wapR	0.1	Center	0.01	290000	590000	41000000	34000000	R2-wbpL	R2-wapR	mScarlet	YFP	290000	590000	41000000	34000000	0.1
exp_Jul23-21-A	48	LB-f20	R2-wbpL	R2-wapR	0.1	Center	0.001	280000	420000	41000000	34000000	R2-wbpL	R2-wapR	mScarlet	YFP	280000	420000	41000000	34000000	0.1
exp_Jul23-21-A	48	LB-f20	R2-wbpL	R2-wapR	0.1	Edge	1	12000	250000	41000000	34000000	R2-wbpL	R2-wapR	mScarlet	YFP	12000	250000	41000000	34000000	0.1
exp_Jul23-21-A	48	LB-f20	R2-wbpL	R2-wapR	0.1	Edge	0.1	390000	68000	41000000	34000000	R2-wbpL	R2-wapR	mScarlet	YFP	390000	68000	41000000	34000000	0.1
exp_Jul23-21-A	48	LB-f20	R2-wbpL	R2-wapR	0.1	Edge	0.01	540000	710000	41000000	34000000	R2-wbpL	R2-wapR	mScarlet	YFP	540000	710000	41000000	34000000	0.1
exp_Jul23-21-A	48	LB-f20	R2-wbpL	R2-wapR	0.1	Edge	0.001	41000	610000	41000000	34000000	R2-wbpL	R2-wapR	mScarlet	YFP	41000	610000	41000000	34000000	0.1
exp_Jul23-21-B	48	LB-f20	R2-wbpL	R2-wapR	10	Center	1	1050000	41000	41000000	34000000	R2-wbpL	R2-wapR	mScarlet	YFP	1050000	41000	41000000	34000000	10
exp_Jul23-21-B	48	LB-f20	R2-wbpL	R2-wapR	10	Center	0.1	580000	47000	41000000	34000000	R2-wbpL	R2-wapR	mScarlet	YFP	580000	47000	41000000	34000000	10
exp_Jul23-21-B	48	LB-f20	R2-wbpL	R2-wapR	10	Center	0.01	1590000	64000	41000000	34000000	R2-wbpL	R2-wapR	mScarlet	YFP	1590000	64000	41000000	34000000	10
exp_Jul23-21-B	48	LB-f20	R2-wbpL	R2-wapR	10	Center	0.001	1100000	59000	41000000	34000000	R2-wbpL	R2-wapR	mScarlet	YFP	1100000	59000	41000000	34000000	10
exp_Jul23-21-B	48	LB-f20	R2-wbpL	R2-wapR	10	Edge	1	790000	61000	41000000	34000000	R2-wbpL	R2-wapR	mScarlet	YFP	790000	61000	41000000	34000000	10
exp_Jul23-21-B	48	LB-f20	R2-wbpL	R2-wapR	10	Edge	0.1	850000	93000	41000000	34000000	R2-wbpL	R2-wapR	mScarlet	YFP	850000	93000	41000000	34000000	10
exp_Jul23-21-B	48	LB-f20	R2-wbpL	R2-wapR	10	Edge	0.01	890000	49000	41000000	34000000	R2-wbpL	R2-wapR	mScarlet	YFP	890000	49000	41000000	34000000	10
exp_Jul23-21-B	48	LB-f20	R2-wbpL	R2-wapR	10	Edge	0.001	670000	64000	41000000	34000000	R2-wbpL	R2-wapR	mScarlet	YFP	670000	64000	41000000	34000000	10
exp_Jul23-21-B	48	LB-f20	R2-wbpL	R2-wapR	1	Center	1	460000	55000	41000000	34000000	R2-wbpL	R2-wapR	mScarlet	YFP	460000	55000	41000000	34000000	1
exp_Jul23-21-B	48	LB-f20	R2-wbpL	R2-wapR	1	Center	0.1	430000	90000	41000000	34000000	R2-wbpL	R2-wapR	mScarlet	YFP	430000	90000	41000000	34000000	1
exp_Jul23-21-B	48	LB-f20	R2-wbpL	R2-wapR	1	Center	0.01	650000	170000	41000000	34000000	R2-wbpL	R2-wapR	mScarlet	YFP	650000	170000	41000000	34000000	1
exp_Jul23-21-B	48	LB-f20	R2-wbpL	R2-wapR	1	Center	0.001	590000	230000	41000000	34000000	R2-wbpL	R2-wapR	mScarlet	YFP	590000	230000	41000000	34000000	1
exp_Jul23-21-B	48	LB-f20	R2-wbpL	R2-wapR	1	Edge	1	78000	89000	41000000	34000000	R2-wbpL	R2-wapR	mScarlet	YFP	78000	89000	41000000	34000000	1
exp_Jul23-21-B	48	LB-f20	R2-wbpL	R2-wapR	1	Edge	0.1	127000	95000	41000000	34000000	R2-wbpL	R2-wapR	mScarlet	YFP	127000	95000	41000000	34000000	1
exp_Jul23-21-B	48	LB-f20	R2-wbpL	R2-wapR	1	Edge	0.01	450000	57000	41000000	34000000	R2-wbpL	R2-wapR	mScarlet	YFP	450000	57000	41000000	34000000	1
exp_Jul23-21-B	48	LB-f20	R2-wbpL	R2-wapR	1	Edge	0.001	410000	260000	41000000	34000000	R2-wbpL	R2-wapR	mScarlet	YFP	410000	260000	41000000	34000000	1
exp_Jul23-21-B	48	LB-f20	R2-wbpL	R2-wapR	0.1	Center	1	1200000	2100000	41000000	34000000	R2-wbpL	R2-wapR	mScarlet	YFP	1200000	2100000	41000000	34000000	0.1
exp_Jul23-21-B	48	LB-f20	R2-wbpL	R2-wapR	0.1	Center	0.1	490000	6400000	41000000	34000000	R2-wbpL	R2-wapR	mScarlet	YFP	490000	6400000	41000000	34000000	0.1
exp_Jul23-21-B	48	LB-f20	R2-wbpL	R2-wapR	0.1	Center	0.01	360000	540000	41000000	34000000	R2-wbpL	R2-wapR	mScarlet	YFP	360000	540000	41000000	34000000	0.1
exp_Jul23-21-B	48	LB-f20	R2-wbpL	R2-wapR	0.1	Center	0.001	330000	970000	41000000	34000000	R2-wbpL	R2-wapR	mScarlet	YFP	330000	970000	41000000	34000000	0.1
exp_Jul23-21-B	48	LB-f20	R2-wbpL	R2-wapR	0.1	Edge	1	64000	480000	41000000	34000000	R2-wbpL	R2-wapR	mScarlet	YFP	64000	480000	41000000	34000000	0.1
exp_Jul23-21-B	48	LB-f20	R2-wbpL	R2-wapR	0.1	Edge	0.1	68000	260000	41000000	34000000	R2-wbpL	R2-wapR	mScarlet	YFP	68000	260000	41000000	34000000	0.1
exp_Jul23-21-B	48	LB-f20	R2-wbpL	R2-wapR	0.1	Edge	0.01	53000	270000	41000000	34000000	R2-wbpL	R2-wapR	mScarlet	YFP	53000	270000	41000000	34000000	0.1
exp_Jul23-21-B	48	LB-f20	R2-wbpL	R2-wapR	0.1	Edge	0.001	950000	460000	41000000	34000000	R2-wbpL	R2-wapR	mScarlet	YFP	950000	460000	41000000	34000000	0.1
exp_mar18-22	48	LB-f20	wapR	R2-wbpL	10	Center	1	3900000	0	25000000	50000000	R2-wbpL	wapR	YFP	mScarlet	0	3900000	50000000	25000000	0.1
exp_mar18-22	48	LB-f20	wapR	R2-wbpL	10	Center	0.1	180000	0	25000000	50000000	R2-wbpL	wapR	YFP	mScarlet	0	180000	50000000	25000000	0.1
exp_mar18-22	48	LB-f20	wapR	R2-wbpL	10	Center	0.01	134000	0	25000000	50000000	R2-wbpL	wapR	YFP	mScarlet	0	134000	50000000	25000000	0.1
exp_mar18-22	48	LB-f20	wapR	R2-wbpL	10	Center	0.001	540000	84000	25000000	50000000	R2-wbpL	wapR	YFP	mScarlet	84000	540000	50000000	25000000	0.1
exp_mar18-22	48	LB-f20	wapR	R2-wbpL	10	Edge	1	4600000	0	25000000	50000000	R2-wbpL	wapR	YFP	mScarlet	0	4600000	50000000	25000000	0.1
exp_mar18-22	48	LB-f20	wapR	R2-wbpL	10	Edge	0.1	770000	0	25000000	50000000	R2-wbpL	wapR	YFP	mScarlet	0	770000	50000000	25000000	0.1
exp_mar18-22	48	LB-f20	wapR	R2-wbpL	10	Edge	0.01	1640000	0	25000000	50000000	R2-wbpL	wapR	YFP	mScarlet	0	1640000	50000000	25000000	0.1
exp_mar18-22	48	LB-f20	wapR	R2-wbpL	10	Edge	0.001	4600000	370000	25000000	50000000	R2-wbpL	wapR	YFP	mScarlet	370000	4600000	50000000	25000000	0.1
exp_mar18-22	48	LB-f20	wapR	R2-wbpL	1	Center	1	510000	11000	25000000	50000000	R2-wbpL	wapR	YFP	mScarlet	11000	510000	50000000	25000000	1
exp_mar18-22	48	LB-f20	wapR	R2-wbpL	1	Center	0.1	5400000	110000	25000000	50000000	R2-wbpL	wapR	YFP	mScarlet	110000	5400000	50000000	25000000	1
exp_mar18-22	48	LB-f20	wapR	R2-wbpL	1	Center	0.01	570000	310000	25000000	50000000	R2-wbpL	wapR	YFP	mScarlet	310000	570000	50000000	25000000	1
exp_mar18-22	48	LB-f20	wapR	R2-wbpL	1	Center	0.001	1600000	1800000	25000000	50000000	R2-wbpL	wapR	YFP	mScarlet	1800000	1600000	50000000	25000000	1
exp_mar18-22	48	LB-f20	wapR	R2-wbpL	1	Edge	1	590000	2000000	25000000	50000000	R2-wbpL	wapR	YFP	mScarlet	2000000	590000	50000000	25000000	1
exp_mar18-22	48	LB-f20	wapR	R2-wbpL	1	Edge	0.1	1210000	350000	25000000	50000000	R2-wbpL	wapR	YFP	mScarlet	350000	1210000	50000000	25000000	1
exp_mar18-22	48	LB-f20	wapR	R2-wbpL	1	Edge	0.01	920000	380000	25000000	50000000	R2-wbpL	wapR	YFP	mScarlet	380000	920000	50000000	25000000	1
exp_mar18-22	48	LB-f20	wapR	R2-wbpL	1	Edge	0.001	2700000	4100000	25000000	50000000	R2-wbpL	wapR	YFP	mScarlet	4100000	2700000	50000000	25000000	1
exp_mar18-22	48	LB-f20	wapR	R2-wbpL	0.1	Center	1	34000	470000	25000000	50000000	R2-wbpL	wapR	YFP	mScarlet	470000	34000	50000000	25000000	10
exp_mar18-22	48	LB-f20	wapR	R2-wbpL	0.1	Center	0.1	21000	470000	25000000	50000000	R2-wbpL	wapR	YFP	mScarlet	470000	21000	50000000	25000000	10
exp_mar18-22	48	LB-f20	wapR	R2-wbpL	0.1	Center	0.01	132000	740000	25000000	50000000	R2-wbpL	wapR	YFP	mScarlet	740000	132000	50000000	25000000	10
exp_mar18-22	48	LB-f20	wapR	R2-wbpL	0.1	Center	0.001	190000	2900000	25000000	50000000	R2-wbpL	wapR	YFP	mScarlet	2900000	190000	50000000	25000000	10
exp_mar18-22	48	LB-f20	wapR	R2-wbpL	0.1	Edge	1	31000	430000	25000000	50000000	R2-wbpL	wapR	YFP	mScarlet	430000	31000	50000000	25000000	10
exp_mar18-22	48	LB-f20	wapR	R2-wbpL	0.1	Edge	0.1	280000	440000	25000000	50000000	R2-wbpL	wapR	YFP	mScarlet	440000	280000	50000000	25000000	10
exp_mar18-22	48	LB-f20	wapR	R2-wbpL	0.1	Edge	0.01	260000	2800000	25000000	50000000	R2-wbpL	wapR	YFP	mScarlet	2800000	260000	50000000	25000000	10
exp_mar18-22	48	LB-f20	wapR	R2-wbpL	0.1	Edge	0.001	12000	390000	25000000	50000000	R2-wbpL	wapR	YFP	mScarlet	390000	12000	50000000	25000000	10
exp_mar18-22	48	LB-f20	R2-wbpL	wapR	0.1	Center	1	0	390000	15000000	29000000	R2-wbpL	wapR	mScarlet	YFP	0	390000	15000000	29000000	0.1
exp_mar18-22	48	LB-f20	R2-wbpL	wapR	0.1	Center	0.1	0	370000	15000000	29000000	R2-wbpL	wapR	mScarlet	YFP	0	370000	15000000	29000000	0.1
exp_mar18-22	48	LB-f20	R2-wbpL	wapR	0.1	Center	0.01	5000	540000	15000000	29000000	R2-wbpL	wapR	mScarlet	YFP	5000	540000	15000000	29000000	0.1
exp_mar18-22	48	LB-f20	R2-wbpL	wapR	0.1	Center	0.001	320000	410000	15000000	29000000	R2-wbpL	wapR	mScarlet	YFP	320000	410000	15000000	29000000	0.1
exp_mar18-22	48	LB-f20	R2-wbpL	wapR	0.1	Edge	1	0	470000	15000000	29000000	R2-wbpL	wapR	mScarlet	YFP	0	470000	15000000	29000000	0.1
exp_mar18-22	48	LB-f20	R2-wbpL	wapR	0.1	Edge	0.1	0	670000	15000000	29000000	R2-wbpL	wapR	mScarlet	YFP	0	670000	15000000	29000000	0.1
exp_mar18-22	48	LB-f20	R2-wbpL	wapR	0.1	Edge	0.01	8000	2900000	15000000	29000000	R2-wbpL	wapR	mScarlet	YFP	8000	2900000	15000000	29000000	0.1
exp_mar18-22	48	LB-f20	R2-wbpL	wapR	0.1	Edge	0.001	67000	450000	15000000	29000000	R2-wbpL	wapR	mScarlet	YFP	67000	450000	15000000	29000000	0.1
exp_mar18-22	48	LB-f20	R2-wbpL	wapR	1	Center	1	16000	430000	15000000	29000000	R2-wbpL	wapR	mScarlet	YFP	16000	430000	15000000	29000000	1
exp_mar18-22	48	LB-f20	R2-wbpL	wapR	1	Center	0.1	61000	7300000	15000000	29000000	R2-wbpL	wapR	mScarlet	YFP	61000	7300000	15000000	29000000	1
exp_mar18-22	48	LB-f20	R2-wbpL	wapR	1	Center	0.01	240000	5500000	15000000	29000000	R2-wbpL	wapR	mScarlet	YFP	240000	5500000	15000000	29000000	1
exp_mar18-22	48	LB-f20	R2-wbpL	wapR	1	Center	0.001	640000	105000	15000000	29000000	R2-wbpL	wapR	mScarlet	YFP	640000	105000	15000000	29000000	1
exp_mar18-22	48	LB-f20	R2-wbpL	wapR	1	Edge	1	220000	310000	15000000	29000000	R2-wbpL	wapR	mScarlet	YFP	220000	310000	15000000	29000000	1
exp_mar18-22	48	LB-f20	R2-wbpL	wapR	1	Edge	0.1	510000	150000	15000000	29000000	R2-wbpL	wapR	mScarlet	YFP	510000	150000	15000000	29000000	1
exp_mar18-22	48	LB-f20	R2-wbpL	wapR	1	Edge	0.01	130000	640000	15000000	29000000	R2-wbpL	wapR	mScarlet	YFP	130000	640000	15000000	29000000	1
exp_mar18-22	48	LB-f20	R2-wbpL	wapR	1	Edge	0.001	6400000	4200000	15000000	29000000	R2-wbpL	wapR	mScarlet	YFP	6400000	4200000	15000000	29000000	1
exp_mar18-22	48	LB-f20	R2-wbpL	wapR	10	Center	1	1390000	72000	15000000	29000000	R2-wbpL	wapR	mScarlet	YFP	1390000	72000	15000000	29000000	10
exp_mar18-22	48	LB-f20	R2-wbpL	wapR	10	Center	0.1	970000	83000	15000000	29000000	R2-wbpL	wapR	mScarlet	YFP	970000	83000	15000000	29000000	10
exp_mar18-22	48	LB-f20	R2-wbpL	wapR	10	Center	0.01	1220000	82000	15000000	29000000	R2-wbpL	wapR	mScarlet	YFP	1220000	82000	15000000	29000000	10
exp_mar18-22	48	LB-f20	R2-wbpL	wapR	10	Center	0.001	2440000	134000	15000000	29000000	R2-wbpL	wapR	mScarlet	YFP	2440000	134000	15000000	29000000	10
exp_mar18-22	48	LB-f20	R2-wbpL	wapR	10	Edge	1	5600000	290000	15000000	29000000	R2-wbpL	wapR	mScarlet	YFP	5600000	290000	15000000	29000000	10
exp_mar18-22	48	LB-f20	R2-wbpL	wapR	10	Edge	0.1	520000	4200000	15000000	29000000	R2-wbpL	wapR	mScarlet	YFP	520000	4200000	15000000	29000000	10
exp_mar18-22	48	LB-f20	R2-wbpL	wapR	10	Edge	0.01	5200000	470000	15000000	29000000	R2-wbpL	wapR	mScarlet	YFP	5200000	470000	15000000	29000000	10
exp_mar18-22	48	LB-f20	R2-wbpL	wapR	10	Edge	0.001	3100000	27000	15000000	29000000	R2-wbpL	wapR	mScarlet	YFP	3100000	27000	15000000	29000000	10

## Sheet: Experiment_WeaponVsWeapon
Figure 4, extended data figure 7, 8 , 9
experiment	time	medium	mScarlet	YFP	Ratio	Location	Dilution	CFU.red	CFU.yellow	inoculum.red	inoculum.yellow	strainA	strainB	strainA.color	strainB.color	strainA.CFU	strainB.CFU	strainA.inoculum	strainB.inoculum	strainAB.Ratio
exp_nov22	48	LB-f20	R2-wbpL	C1TA-wapR	10	Edge	1	730000	400	44000000	39000000	R2-wbpL	C1TA-wapR	mScarlet	YFP	730000	400	44000000	39000000	10
exp_nov22	48	LB-f20	R2-wbpL	C1TA-wapR	10	Center	1	3700000	8600	44000000	39000000	R2-wbpL	C1TA-wapR	mScarlet	YFP	3700000	8600	44000000	39000000	10
exp_nov22	48	LB-f20	R2-wbpL	C1TA-wapR	1	Edge	1	300000	13000	44000000	39000000	R2-wbpL	C1TA-wapR	mScarlet	YFP	300000	13000	44000000	39000000	1
exp_nov22	48	LB-f20	R2-wbpL	C1TA-wapR	1	Center	1	2300000	80000	44000000	39000000	R2-wbpL	C1TA-wapR	mScarlet	YFP	2300000	80000	44000000	39000000	1
exp_nov22	48	LB-f20	R2-wbpL	C1TA-wapR	0.1	Edge	1	0	1100000	44000000	39000000	R2-wbpL	C1TA-wapR	mScarlet	YFP	0	1100000	44000000	39000000	0.1
exp_nov22	48	LB-f20	R2-wbpL	C1TA-wapR	0.1	Center	1	0	2500000	44000000	39000000	R2-wbpL	C1TA-wapR	mScarlet	YFP	0	2500000	44000000	39000000	0.1
exp_nov22	48	LB-f20	R2-wbpL	C1TA-wapR	10	Edge	0.1	1500000	2200	44000000	39000000	R2-wbpL	C1TA-wapR	mScarlet	YFP	1500000	2200	44000000	39000000	10
exp_nov22	48	LB-f20	R2-wbpL	C1TA-wapR	10	Center	0.1	3000000	5500	44000000	39000000	R2-wbpL	C1TA-wapR	mScarlet	YFP	3000000	5500	44000000	39000000	10
exp_nov22	48	LB-f20	R2-wbpL	C1TA-wapR	1	Edge	0.1	3500000	400000	44000000	39000000	R2-wbpL	C1TA-wapR	mScarlet	YFP	3500000	400000	44000000	39000000	1
exp_nov22	48	LB-f20	R2-wbpL	C1TA-wapR	1	Center	0.1	1000000	70000	44000000	39000000	R2-wbpL	C1TA-wapR	mScarlet	YFP	1000000	70000	44000000	39000000	1
exp_nov22	48	LB-f20	R2-wbpL	C1TA-wapR	0.1	Edge	0.1	0	1900000	44000000	39000000	R2-wbpL	C1TA-wapR	mScarlet	YFP	0	1900000	44000000	39000000	0.1
exp_nov22	48	LB-f20	R2-wbpL	C1TA-wapR	0.1	Center	0.1	0	1400000	44000000	39000000	R2-wbpL	C1TA-wapR	mScarlet	YFP	0	1400000	44000000	39000000	0.1
exp_nov22	48	LB-f20	R2-wbpL	C1TA-wapR	10	Edge	0.01	1200000	500	44000000	39000000	R2-wbpL	C1TA-wapR	mScarlet	YFP	1200000	500	44000000	39000000	10
exp_nov22	48	LB-f20	R2-wbpL	C1TA-wapR	10	Center	0.01	2000000	15000	44000000	39000000	R2-wbpL	C1TA-wapR	mScarlet	YFP	2000000	15000	44000000	39000000	10
exp_nov22	48	LB-f20	R2-wbpL	C1TA-wapR	1	Edge	0.01	400000	300000	44000000	39000000	R2-wbpL	C1TA-wapR	mScarlet	YFP	400000	300000	44000000	39000000	1
exp_nov22	48	LB-f20	R2-wbpL	C1TA-wapR	1	Center	0.01	500000	160000	44000000	39000000	R2-wbpL	C1TA-wapR	mScarlet	YFP	500000	160000	44000000	39000000	1
exp_nov22	48	LB-f20	R2-wbpL	C1TA-wapR	0.1	Edge	0.01	0	2600000	44000000	39000000	R2-wbpL	C1TA-wapR	mScarlet	YFP	0	2600000	44000000	39000000	0.1
exp_nov22	48	LB-f20	R2-wbpL	C1TA-wapR	0.1	Center	0.01	0	400000	44000000	39000000	R2-wbpL	C1TA-wapR	mScarlet	YFP	0	400000	44000000	39000000	0.1
exp_nov22	48	LB-f20	R2-wbpL	C1TA-wapR	10	Edge	0.001	1100000	15000	44000000	39000000	R2-wbpL	C1TA-wapR	mScarlet	YFP	1100000	15000	44000000	39000000	10
exp_nov22	48	LB-f20	R2-wbpL	C1TA-wapR	10	Center	0.001	1700000	61000	44000000	39000000	R2-wbpL	C1TA-wapR	mScarlet	YFP	1700000	61000	44000000	39000000	10
exp_nov22	48	LB-f20	R2-wbpL	C1TA-wapR	1	Edge	0.001	1400000	1000000	44000000	39000000	R2-wbpL	C1TA-wapR	mScarlet	YFP	1400000	1000000	44000000	39000000	1
exp_nov22	48	LB-f20	R2-wbpL	C1TA-wapR	1	Center	0.001	800000	210000	44000000	39000000	R2-wbpL	C1TA-wapR	mScarlet	YFP	800000	210000	44000000	39000000	1
exp_nov22	48	LB-f20	R2-wbpL	C1TA-wapR	0.1	Edge	0.001	12000	2100000	44000000	39000000	R2-wbpL	C1TA-wapR	mScarlet	YFP	12000	2100000	44000000	39000000	0.1
exp_nov22	48	LB-f20	R2-wbpL	C1TA-wapR	0.1	Center	0.001	0	1400000	44000000	39000000	R2-wbpL	C1TA-wapR	mScarlet	YFP	0	1400000	44000000	39000000	0.1
exp_dec2	48	LB-f20	R2-wbpL	C1TA-wapR	10	Edge	1	2400000	7000	10000000	10000000	R2-wbpL	C1TA-wapR	mScarlet	YFP	2400000	7000	10000000	10000000	10
exp_dec2	48	LB-f20	R2-wbpL	C1TA-wapR	10	Center	1	2800000	3000	10000000	10000000	R2-wbpL	C1TA-wapR	mScarlet	YFP	2800000	3000	10000000	10000000	10
exp_dec2	48	LB-f20	R2-wbpL	C1TA-wapR	1	Edge	1	24000	45000	10000000	10000000	R2-wbpL	C1TA-wapR	mScarlet	YFP	24000	45000	10000000	10000000	1
exp_dec2	48	LB-f20	R2-wbpL	C1TA-wapR	1	Center	1	2500000	140000	10000000	10000000	R2-wbpL	C1TA-wapR	mScarlet	YFP	2500000	140000	10000000	10000000	1
exp_dec2	48	LB-f20	R2-wbpL	C1TA-wapR	0.1	Edge	1	0	280000	10000000	10000000	R2-wbpL	C1TA-wapR	mScarlet	YFP	0	280000	10000000	10000000	0.1
exp_dec2	48	LB-f20	R2-wbpL	C1TA-wapR	0.1	Center	1	0	700000	10000000	10000000	R2-wbpL	C1TA-wapR	mScarlet	YFP	0	700000	10000000	10000000	0.1
exp_dec2	48	LB-f20	R2-wbpL	C1TA-wapR	10	Edge	1	3700000	7000	10000000	10000000	R2-wbpL	C1TA-wapR	mScarlet	YFP	3700000	7000	10000000	10000000	10
exp_dec2	48	LB-f20	R2-wbpL	C1TA-wapR	10	Center	1	1100000	13000	10000000	10000000	R2-wbpL	C1TA-wapR	mScarlet	YFP	1100000	13000	10000000	10000000	10
exp_dec2	48	LB-f20	R2-wbpL	C1TA-wapR	1	Edge	1	800000	700	10000000	10000000	R2-wbpL	C1TA-wapR	mScarlet	YFP	800000	700	10000000	10000000	1
exp_dec2	48	LB-f20	R2-wbpL	C1TA-wapR	1	Center	1	1700000	90000	10000000	10000000	R2-wbpL	C1TA-wapR	mScarlet	YFP	1700000	90000	10000000	10000000	1
exp_dec2	48	LB-f20	R2-wbpL	C1TA-wapR	0.1	Edge	1	0	700000	10000000	10000000	R2-wbpL	C1TA-wapR	mScarlet	YFP	0	700000	10000000	10000000	0.1
exp_dec2	48	LB-f20	R2-wbpL	C1TA-wapR	0.1	Center	1	0	500000	10000000	10000000	R2-wbpL	C1TA-wapR	mScarlet	YFP	0	500000	10000000	10000000	0.1
exp_dec2	48	LB-f20	R2-wbpL	C1TA-wapR	10	Edge	0.1	1500000	2500	10000000	10000000	R2-wbpL	C1TA-wapR	mScarlet	YFP	1500000	2500	10000000	10000000	10
exp_dec2	48	LB-f20	R2-wbpL	C1TA-wapR	10	Center	0.1	3100000	11000	10000000	10000000	R2-wbpL	C1TA-wapR	mScarlet	YFP	3100000	11000	10000000	10000000	10
exp_dec2	48	LB-f20	R2-wbpL	C1TA-wapR	1	Edge	0.1	520000	1500000	10000000	10000000	R2-wbpL	C1TA-wapR	mScarlet	YFP	520000	1500000	10000000	10000000	1
exp_dec2	48	LB-f20	R2-wbpL	C1TA-wapR	1	Center	0.1	3700000	40000	10000000	10000000	R2-wbpL	C1TA-wapR	mScarlet	YFP	3700000	40000	10000000	10000000	1
exp_dec2	48	LB-f20	R2-wbpL	C1TA-wapR	0.1	Edge	0.1	0	2900000	10000000	10000000	R2-wbpL	C1TA-wapR	mScarlet	YFP	0	2900000	10000000	10000000	0.1
exp_dec2	48	LB-f20	R2-wbpL	C1TA-wapR	0.1	Center	0.1	0	2000000	10000000	10000000	R2-wbpL	C1TA-wapR	mScarlet	YFP	0	2000000	10000000	10000000	0.1
exp_dec2	48	LB-f20	R2-wbpL	C1TA-wapR	10	Edge	0.1	2300000	900	10000000	10000000	R2-wbpL	C1TA-wapR	mScarlet	YFP	2300000	900	10000000	10000000	10
exp_dec2	48	LB-f20	R2-wbpL	C1TA-wapR	10	Center	0.1	1000000	4000	10000000	10000000	R2-wbpL	C1TA-wapR	mScarlet	YFP	1000000	4000	10000000	10000000	10
exp_dec2	48	LB-f20	R2-wbpL	C1TA-wapR	1	Edge	0.1	490000	26000	10000000	10000000	R2-wbpL	C1TA-wapR	mScarlet	YFP	490000	26000	10000000	10000000	1
exp_dec2	48	LB-f20	R2-wbpL	C1TA-wapR	1	Center	0.1	2300000	300000	10000000	10000000	R2-wbpL	C1TA-wapR	mScarlet	YFP	2300000	300000	10000000	10000000	1
exp_dec2	48	LB-f20	R2-wbpL	C1TA-wapR	0.1	Edge	0.1	0	1400000	10000000	10000000	R2-wbpL	C1TA-wapR	mScarlet	YFP	0	1400000	10000000	10000000	0.1
exp_dec2	48	LB-f20	R2-wbpL	C1TA-wapR	0.1	Center	0.1	0	500000	10000000	10000000	R2-wbpL	C1TA-wapR	mScarlet	YFP	0	500000	10000000	10000000	0.1
exp_dec2	48	LB-f20	R2-wbpL	C1TA-wapR	10	Edge	0.01	1800000	4000	10000000	10000000	R2-wbpL	C1TA-wapR	mScarlet	YFP	1800000	4000	10000000	10000000	10
exp_dec2	48	LB-f20	R2-wbpL	C1TA-wapR	10	Center	0.01	1200000	9000	10000000	10000000	R2-wbpL	C1TA-wapR	mScarlet	YFP	1200000	9000	10000000	10000000	10
exp_dec2	48	LB-f20	R2-wbpL	C1TA-wapR	1	Edge	0.01	1400000	100000	10000000	10000000	R2-wbpL	C1TA-wapR	mScarlet	YFP	1400000	100000	10000000	10000000	1
exp_dec2	48	LB-f20	R2-wbpL	C1TA-wapR	1	Center	0.01	900000	700000	10000000	10000000	R2-wbpL	C1TA-wapR	mScarlet	YFP	900000	700000	10000000	10000000	1
exp_dec2	48	LB-f20	R2-wbpL	C1TA-wapR	0.1	Edge	0.01	0	2200000	10000000	10000000	R2-wbpL	C1TA-wapR	mScarlet	YFP	0	2200000	10000000	10000000	0.1
exp_dec2	48	LB-f20	R2-wbpL	C1TA-wapR	0.1	Center	0.01	0	800000	10000000	10000000	R2-wbpL	C1TA-wapR	mScarlet	YFP	0	800000	10000000	10000000	0.1
exp_dec2	48	LB-f20	R2-wbpL	C1TA-wapR	10	Edge	0.01	1200000	4000	10000000	10000000	R2-wbpL	C1TA-wapR	mScarlet	YFP	1200000	4000	10000000	10000000	10
exp_dec2	48	LB-f20	R2-wbpL	C1TA-wapR	10	Center	0.01	600000	5000	10000000	10000000	R2-wbpL	C1TA-wapR	mScarlet	YFP	600000	5000	10000000	10000000	10
exp_dec2	48	LB-f20	R2-wbpL	C1TA-wapR	1	Edge	0.01	280000	350000	10000000	10000000	R2-wbpL	C1TA-wapR	mScarlet	YFP	280000	350000	10000000	10000000	1
exp_dec2	48	LB-f20	R2-wbpL	C1TA-wapR	1	Center	0.01	420000	370000	10000000	10000000	R2-wbpL	C1TA-wapR	mScarlet	YFP	420000	370000	10000000	10000000	1
exp_dec2	48	LB-f20	R2-wbpL	C1TA-wapR	0.1	Edge	0.01	0	600000	10000000	10000000	R2-wbpL	C1TA-wapR	mScarlet	YFP	0	600000	10000000	10000000	0.1
exp_dec2	48	LB-f20	R2-wbpL	C1TA-wapR	0.1	Center	0.01	0	530000	10000000	10000000	R2-wbpL	C1TA-wapR	mScarlet	YFP	0	530000	10000000	10000000	0.1
exp_dec2	48	LB-f20	R2-wbpL	C1TA-wapR	10	Edge	0.001	1300000	13000	10000000	10000000	R2-wbpL	C1TA-wapR	mScarlet	YFP	1300000	13000	10000000	10000000	10
exp_dec2	48	LB-f20	R2-wbpL	C1TA-wapR	10	Center	0.001	2700000	12000	10000000	10000000	R2-wbpL	C1TA-wapR	mScarlet	YFP	2700000	12000	10000000	10000000	10
exp_dec2	48	LB-f20	R2-wbpL	C1TA-wapR	1	Edge	0.001	2400000	3700000	10000000	10000000	R2-wbpL	C1TA-wapR	mScarlet	YFP	2400000	3700000	10000000	10000000	1
exp_dec2	48	LB-f20	R2-wbpL	C1TA-wapR	1	Center	0.001	800000	1400000	10000000	10000000	R2-wbpL	C1TA-wapR	mScarlet	YFP	800000	1400000	10000000	10000000	1
exp_dec2	48	LB-f20	R2-wbpL	C1TA-wapR	0.1	Edge	0.001	0	2800000	10000000	10000000	R2-wbpL	C1TA-wapR	mScarlet	YFP	0	2800000	10000000	10000000	0.1
exp_dec2	48	LB-f20	R2-wbpL	C1TA-wapR	0.1	Center	0.001	0	2600000	10000000	10000000	R2-wbpL	C1TA-wapR	mScarlet	YFP	0	2600000	10000000	10000000	0.1
exp_dec2	48	LB-f20	R2-wbpL	C1TA-wapR	10	Edge	0.001	3100000	7000	10000000	10000000	R2-wbpL	C1TA-wapR	mScarlet	YFP	3100000	7000	10000000	10000000	10
exp_dec2	48	LB-f20	R2-wbpL	C1TA-wapR	10	Center	0.001	600000	28000	10000000	10000000	R2-wbpL	C1TA-wapR	mScarlet	YFP	600000	28000	10000000	10000000	10
exp_dec2	48	LB-f20	R2-wbpL	C1TA-wapR	1	Edge	0.001	220000	190000	10000000	10000000	R2-wbpL	C1TA-wapR	mScarlet	YFP	220000	190000	10000000	10000000	1
exp_dec2	48	LB-f20	R2-wbpL	C1TA-wapR	1	Center	0.001	450000	250000	10000000	10000000	R2-wbpL	C1TA-wapR	mScarlet	YFP	450000	250000	10000000	10000000	1
exp_dec2	48	LB-f20	R2-wbpL	C1TA-wapR	0.1	Edge	0.001	0	700000	10000000	10000000	R2-wbpL	C1TA-wapR	mScarlet	YFP	0	700000	10000000	10000000	0.1
exp_dec2	48	LB-f20	R2-wbpL	C1TA-wapR	0.1	Center	0.001	5000	1370000	10000000	10000000	R2-wbpL	C1TA-wapR	mScarlet	YFP	5000	1370000	10000000	10000000	0.1
exp_Feb24	48	LB-f20	R2-wbpL	C1TA-wapR	10	Center	1	1300000	700	33000000	32000000	R2-wbpL	C1TA-wapR	mScarlet	YFP	1300000	700	33000000	32000000	10
exp_Feb24	48	LB-f20	R2-wbpL	C1TA-wapR	10	Center	0.1	460000	300	33000000	32000000	R2-wbpL	C1TA-wapR	mScarlet	YFP	460000	300	33000000	32000000	10
exp_Feb24	48	LB-f20	R2-wbpL	C1TA-wapR	10	Center	0.01	400000	100	33000000	32000000	R2-wbpL	C1TA-wapR	mScarlet	YFP	400000	100	33000000	32000000	10
exp_Feb24	48	LB-f20	R2-wbpL	C1TA-wapR	10	Center	0.001	600000	5000	33000000	32000000	R2-wbpL	C1TA-wapR	mScarlet	YFP	600000	5000	33000000	32000000	10
exp_Feb24	48	LB-f20	R2-wbpL	C1TA-wapR	10	Edge	1	1700000	300	33000000	32000000	R2-wbpL	C1TA-wapR	mScarlet	YFP	1700000	300	33000000	32000000	10
exp_Feb24	48	LB-f20	R2-wbpL	C1TA-wapR	10	Edge	0.1	90000	0	33000000	32000000	R2-wbpL	C1TA-wapR	mScarlet	YFP	90000	0	33000000	32000000	10
exp_Feb24	48	LB-f20	R2-wbpL	C1TA-wapR	10	Edge	0.01	600000	200	33000000	32000000	R2-wbpL	C1TA-wapR	mScarlet	YFP	600000	200	33000000	32000000	10
exp_Feb24	48	LB-f20	R2-wbpL	C1TA-wapR	10	Edge	0.001	1500000	12000	33000000	32000000	R2-wbpL	C1TA-wapR	mScarlet	YFP	1500000	12000	33000000	32000000	10
exp_Feb24	48	LB-f20	R2-wbpL	C1TA-wapR	1	Center	1	740000	58000	33000000	32000000	R2-wbpL	C1TA-wapR	mScarlet	YFP	740000	58000	33000000	32000000	1
exp_Feb24	48	LB-f20	R2-wbpL	C1TA-wapR	1	Center	0.1	180000	29000	33000000	32000000	R2-wbpL	C1TA-wapR	mScarlet	YFP	180000	29000	33000000	32000000	1
exp_Feb24	48	LB-f20	R2-wbpL	C1TA-wapR	1	Center	0.01	460000	9000	33000000	32000000	R2-wbpL	C1TA-wapR	mScarlet	YFP	460000	9000	33000000	32000000	1
exp_Feb24	48	LB-f20	R2-wbpL	C1TA-wapR	1	Center	0.001	310000	120000	33000000	32000000	R2-wbpL	C1TA-wapR	mScarlet	YFP	310000	120000	33000000	32000000	1
exp_Feb24	48	LB-f20	R2-wbpL	C1TA-wapR	1	Edge	1	730000	110000	33000000	32000000	R2-wbpL	C1TA-wapR	mScarlet	YFP	730000	110000	33000000	32000000	1
exp_Feb24	48	LB-f20	R2-wbpL	C1TA-wapR	1	Edge	0.1	110000	300000	33000000	32000000	R2-wbpL	C1TA-wapR	mScarlet	YFP	110000	300000	33000000	32000000	1
exp_Feb24	48	LB-f20	R2-wbpL	C1TA-wapR	1	Edge	0.01	1590000	510000	33000000	32000000	R2-wbpL	C1TA-wapR	mScarlet	YFP	1590000	510000	33000000	32000000	1
exp_Feb24	48	LB-f20	R2-wbpL	C1TA-wapR	1	Edge	0.001	750000	590000	33000000	32000000	R2-wbpL	C1TA-wapR	mScarlet	YFP	750000	590000	33000000	32000000	1
exp_Feb24	48	LB-f20	R2-wbpL	C1TA-wapR	0.1	Center	1	0	17000	33000000	32000000	R2-wbpL	C1TA-wapR	mScarlet	YFP	0	17000	33000000	32000000	0.1
exp_Feb24	48	LB-f20	R2-wbpL	C1TA-wapR	0.1	Center	0.1	0	11000	33000000	32000000	R2-wbpL	C1TA-wapR	mScarlet	YFP	0	11000	33000000	32000000	0.1
exp_Feb24	48	LB-f20	R2-wbpL	C1TA-wapR	0.1	Center	0.01	0	5000	33000000	32000000	R2-wbpL	C1TA-wapR	mScarlet	YFP	0	5000	33000000	32000000	0.1
exp_Feb24	48	LB-f20	R2-wbpL	C1TA-wapR	0.1	Center	0.001	13000	6000	33000000	32000000	R2-wbpL	C1TA-wapR	mScarlet	YFP	13000	6000	33000000	32000000	0.1
exp_Feb24	48	LB-f20	R2-wbpL	C1TA-wapR	0.1	Edge	1	0	70000	33000000	32000000	R2-wbpL	C1TA-wapR	mScarlet	YFP	0	70000	33000000	32000000	0.1
exp_Feb24	48	LB-f20	R2-wbpL	C1TA-wapR	0.1	Edge	0.1	0	70000	33000000	32000000	R2-wbpL	C1TA-wapR	mScarlet	YFP	0	70000	33000000	32000000	0.1
exp_Feb24	48	LB-f20	R2-wbpL	C1TA-wapR	0.1	Edge	0.01	410	4600	33000000	32000000	R2-wbpL	C1TA-wapR	mScarlet	YFP	410	4600	33000000	32000000	0.1
exp_Feb24	48	LB-f20	R2-wbpL	C1TA-wapR	0.1	Edge	0.001	0	1280000	33000000	32000000	R2-wbpL	C1TA-wapR	mScarlet	YFP	0	1280000	33000000	32000000	0.1
exp_Mar31-21	48	LB-f20	R2-wbpL	C1TA-wapR	10	Center	1	6100000	6100	140000000	1300000000	R2-wbpL	C1TA-wapR	mScarlet	YFP	6100000	6100	140000000	1300000000	10
exp_Mar31-21	48	LB-f20	R2-wbpL	C1TA-wapR	10	Center	0.1	3700000	1700	140000000	1300000000	R2-wbpL	C1TA-wapR	mScarlet	YFP	3700000	1700	140000000	1300000000	10
exp_Mar31-21	48	LB-f20	R2-wbpL	C1TA-wapR	10	Center	0.01	4300000	3700	140000000	1300000000	R2-wbpL	C1TA-wapR	mScarlet	YFP	4300000	3700	140000000	1300000000	10
exp_Mar31-21	48	LB-f20	R2-wbpL	C1TA-wapR	10	Center	0.001	4100000	50000	140000000	1300000000	R2-wbpL	C1TA-wapR	mScarlet	YFP	4100000	50000	140000000	1300000000	10
exp_Mar31-21	48	LB-f20	R2-wbpL	C1TA-wapR	10	Edge	1	3900000	4400	140000000	1300000000	R2-wbpL	C1TA-wapR	mScarlet	YFP	3900000	4400	140000000	1300000000	10
exp_Mar31-21	48	LB-f20	R2-wbpL	C1TA-wapR	10	Edge	0.1	1900000	1700	140000000	1300000000	R2-wbpL	C1TA-wapR	mScarlet	YFP	1900000	1700	140000000	1300000000	10
exp_Mar31-21	48	LB-f20	R2-wbpL	C1TA-wapR	10	Edge	0.01	4000000	3300	140000000	1300000000	R2-wbpL	C1TA-wapR	mScarlet	YFP	4000000	3300	140000000	1300000000	10
exp_Mar31-21	48	LB-f20	R2-wbpL	C1TA-wapR	10	Edge	0.001	4500000	83000	140000000	1300000000	R2-wbpL	C1TA-wapR	mScarlet	YFP	4500000	83000	140000000	1300000000	10
exp_Mar31-21	48	LB-f20	R2-wbpL	C1TA-wapR	1	Center	1	940000	19000	140000000	1300000000	R2-wbpL	C1TA-wapR	mScarlet	YFP	940000	19000	140000000	1300000000	1
exp_Mar31-21	48	LB-f20	R2-wbpL	C1TA-wapR	1	Center	0.1	2500000	62000	140000000	1300000000	R2-wbpL	C1TA-wapR	mScarlet	YFP	2500000	62000	140000000	1300000000	1
exp_Mar31-21	48	LB-f20	R2-wbpL	C1TA-wapR	1	Center	0.01	3200000	108000	140000000	1300000000	R2-wbpL	C1TA-wapR	mScarlet	YFP	3200000	108000	140000000	1300000000	1
exp_Mar31-21	48	LB-f20	R2-wbpL	C1TA-wapR	1	Center	0.001	2800000	520000	140000000	1300000000	R2-wbpL	C1TA-wapR	mScarlet	YFP	2800000	520000	140000000	1300000000	1
exp_Mar31-21	48	LB-f20	R2-wbpL	C1TA-wapR	1	Edge	1	1230000	31000	140000000	1300000000	R2-wbpL	C1TA-wapR	mScarlet	YFP	1230000	31000	140000000	1300000000	1
exp_Mar31-21	48	LB-f20	R2-wbpL	C1TA-wapR	1	Edge	0.1	800000	20000	140000000	1300000000	R2-wbpL	C1TA-wapR	mScarlet	YFP	800000	20000	140000000	1300000000	1
exp_Mar31-21	48	LB-f20	R2-wbpL	C1TA-wapR	1	Edge	0.01	2300000	160000	140000000	1300000000	R2-wbpL	C1TA-wapR	mScarlet	YFP	2300000	160000	140000000	1300000000	1
exp_Mar31-21	48	LB-f20	R2-wbpL	C1TA-wapR	1	Edge	0.001	5200000	970000	140000000	1300000000	R2-wbpL	C1TA-wapR	mScarlet	YFP	5200000	970000	140000000	1300000000	1
exp_Mar31-21	48	LB-f20	R2-wbpL	C1TA-wapR	0.1	Center	1	0	870000	140000000	1300000000	R2-wbpL	C1TA-wapR	mScarlet	YFP	0	870000	140000000	1300000000	0.1
exp_Mar31-21	48	LB-f20	R2-wbpL	C1TA-wapR	0.1	Center	0.1	0	630000	140000000	1300000000	R2-wbpL	C1TA-wapR	mScarlet	YFP	0	630000	140000000	1300000000	0.1
exp_Mar31-21	48	LB-f20	R2-wbpL	C1TA-wapR	0.1	Center	0.01	19000	750000	140000000	1300000000	R2-wbpL	C1TA-wapR	mScarlet	YFP	19000	750000	140000000	1300000000	0.1
exp_Mar31-21	48	LB-f20	R2-wbpL	C1TA-wapR	0.1	Center	0.001	100000	900000	140000000	1300000000	R2-wbpL	C1TA-wapR	mScarlet	YFP	100000	900000	140000000	1300000000	0.1
exp_Mar31-21	48	LB-f20	R2-wbpL	C1TA-wapR	0.1	Edge	1	0	700000	140000000	1300000000	R2-wbpL	C1TA-wapR	mScarlet	YFP	0	700000	140000000	1300000000	0.1
exp_Mar31-21	48	LB-f20	R2-wbpL	C1TA-wapR	0.1	Edge	0.1	0	230000	140000000	1300000000	R2-wbpL	C1TA-wapR	mScarlet	YFP	0	230000	140000000	1300000000	0.1
exp_Mar31-21	48	LB-f20	R2-wbpL	C1TA-wapR	0.1	Edge	0.01	0	2200000	140000000	1300000000	R2-wbpL	C1TA-wapR	mScarlet	YFP	0	2200000	140000000	1300000000	0.1
exp_Mar31-21	48	LB-f20	R2-wbpL	C1TA-wapR	0.1	Edge	0.001	37000	1600000	140000000	1300000000	R2-wbpL	C1TA-wapR	mScarlet	YFP	37000	1600000	140000000	1300000000	0.1
exp_Jun27-21-B	48	LB-f20	R2-wbpL	C1TA-wapR	10	Center	1	840000	8200	34000000	10000000	R2-wbpL	C1TA-wapR	mScarlet	YFP	840000	8200	34000000	10000000	10
exp_Jun27-21-B	48	LB-f20	R2-wbpL	C1TA-wapR	10	Center	0.1	450000	3700	34000000	10000000	R2-wbpL	C1TA-wapR	mScarlet	YFP	450000	3700	34000000	10000000	10
exp_Jun27-21-B	48	LB-f20	R2-wbpL	C1TA-wapR	10	Center	0.01	300000	1150	34000000	10000000	R2-wbpL	C1TA-wapR	mScarlet	YFP	300000	1150	34000000	10000000	10
exp_Jun27-21-B	48	LB-f20	R2-wbpL	C1TA-wapR	10	Center	0.001	470000	1420	34000000	10000000	R2-wbpL	C1TA-wapR	mScarlet	YFP	470000	1420	34000000	10000000	10
exp_Jun27-21-B	48	LB-f20	R2-wbpL	C1TA-wapR	10	Edge	0.01	790000	1210	34000000	10000000	R2-wbpL	C1TA-wapR	mScarlet	YFP	790000	1210	34000000	10000000	10
exp_Jun27-21-B	48	LB-f20	R2-wbpL	C1TA-wapR	10	Edge	0.001	320000	10300	34000000	10000000	R2-wbpL	C1TA-wapR	mScarlet	YFP	320000	10300	34000000	10000000	10
exp_Jun27-21-B	48	LB-f20	R2-wbpL	C1TA-wapR	1	Center	1	610000	51000	34000000	10000000	R2-wbpL	C1TA-wapR	mScarlet	YFP	610000	51000	34000000	10000000	1
exp_Jun27-21-B	48	LB-f20	R2-wbpL	C1TA-wapR	1	Center	0.1	230000	30000	34000000	10000000	R2-wbpL	C1TA-wapR	mScarlet	YFP	230000	30000	34000000	10000000	1
exp_Jun27-21-B	48	LB-f20	R2-wbpL	C1TA-wapR	1	Center	0.01	620000	79000	34000000	10000000	R2-wbpL	C1TA-wapR	mScarlet	YFP	620000	79000	34000000	10000000	1
exp_Jun27-21-B	48	LB-f20	R2-wbpL	C1TA-wapR	1	Center	0.001	81000	53000	34000000	10000000	R2-wbpL	C1TA-wapR	mScarlet	YFP	81000	53000	34000000	10000000	1
exp_Jun27-21-B	48	LB-f20	R2-wbpL	C1TA-wapR	1	Edge	1	148000	64000	34000000	10000000	R2-wbpL	C1TA-wapR	mScarlet	YFP	148000	64000	34000000	10000000	1
exp_Jun27-21-B	48	LB-f20	R2-wbpL	C1TA-wapR	1	Edge	0.1	78000	69000	34000000	10000000	R2-wbpL	C1TA-wapR	mScarlet	YFP	78000	69000	34000000	10000000	1
exp_Jun27-21-B	48	LB-f20	R2-wbpL	C1TA-wapR	1	Edge	0.01	49000	33000	34000000	10000000	R2-wbpL	C1TA-wapR	mScarlet	YFP	49000	33000	34000000	10000000	1
exp_Jun27-21-B	48	LB-f20	R2-wbpL	C1TA-wapR	1	Edge	0.001	260000	62000	34000000	10000000	R2-wbpL	C1TA-wapR	mScarlet	YFP	260000	62000	34000000	10000000	1
exp_Jun27-21-B	48	LB-f20	R2-wbpL	C1TA-wapR	0.1	Center	1	0	137000	34000000	10000000	R2-wbpL	C1TA-wapR	mScarlet	YFP	0	137000	34000000	10000000	0.1
exp_Jun27-21-B	48	LB-f20	R2-wbpL	C1TA-wapR	0.1	Center	0.1	0	97000	34000000	10000000	R2-wbpL	C1TA-wapR	mScarlet	YFP	0	97000	34000000	10000000	0.1
exp_Jun27-21-B	48	LB-f20	R2-wbpL	C1TA-wapR	0.1	Center	0.01	0	39000	34000000	10000000	R2-wbpL	C1TA-wapR	mScarlet	YFP	0	39000	34000000	10000000	0.1
exp_Jun27-21-B	48	LB-f20	R2-wbpL	C1TA-wapR	0.1	Center	0.001	45000	350000	34000000	10000000	R2-wbpL	C1TA-wapR	mScarlet	YFP	45000	350000	34000000	10000000	0.1
exp_Jun27-21-B	48	LB-f20	R2-wbpL	C1TA-wapR	0.1	Edge	1	0	95000	34000000	10000000	R2-wbpL	C1TA-wapR	mScarlet	YFP	0	95000	34000000	10000000	0.1
exp_Jun27-21-B	48	LB-f20	R2-wbpL	C1TA-wapR	0.1	Edge	0.1	0	440000	34000000	10000000	R2-wbpL	C1TA-wapR	mScarlet	YFP	0	440000	34000000	10000000	0.1
exp_Jun27-21-B	48	LB-f20	R2-wbpL	C1TA-wapR	0.1	Edge	0.01	0	1350000	34000000	10000000	R2-wbpL	C1TA-wapR	mScarlet	YFP	0	1350000	34000000	10000000	0.1
exp_Jun27-21-B	48	LB-f20	R2-wbpL	C1TA-wapR	0.1	Edge	0.001	0	370000	34000000	10000000	R2-wbpL	C1TA-wapR	mScarlet	YFP	0	370000	34000000	10000000	0.1
exp_Jul23-21-A	48	LB-f20	R2-wbpL	C1TA-wapR	10	Center	1	320000	1800	41000000	35000000	R2-wbpL	C1TA-wapR	mScarlet	YFP	320000	1800	41000000	35000000	10
exp_Jul23-21-A	48	LB-f20	R2-wbpL	C1TA-wapR	10	Center	0.1	360000	1600	41000000	35000000	R2-wbpL	C1TA-wapR	mScarlet	YFP	360000	1600	41000000	35000000	10
exp_Jul23-21-A	48	LB-f20	R2-wbpL	C1TA-wapR	10	Center	0.01	710000	1500	41000000	35000000	R2-wbpL	C1TA-wapR	mScarlet	YFP	710000	1500	41000000	35000000	10
exp_Jul23-21-A	48	LB-f20	R2-wbpL	C1TA-wapR	10	Center	0.001	640000	6600	41000000	35000000	R2-wbpL	C1TA-wapR	mScarlet	YFP	640000	6600	41000000	35000000	10
exp_Jul23-21-A	48	LB-f20	R2-wbpL	C1TA-wapR	10	Edge	1	1030000	300	41000000	35000000	R2-wbpL	C1TA-wapR	mScarlet	YFP	1030000	300	41000000	35000000	10
exp_Jul23-21-A	48	LB-f20	R2-wbpL	C1TA-wapR	10	Edge	0.1	1190000	40	41000000	35000000	R2-wbpL	C1TA-wapR	mScarlet	YFP	1190000	40	41000000	35000000	10
exp_Jul23-21-A	48	LB-f20	R2-wbpL	C1TA-wapR	10	Edge	0.01	1280000	4800	41000000	35000000	R2-wbpL	C1TA-wapR	mScarlet	YFP	1280000	4800	41000000	35000000	10
exp_Jul23-21-A	48	LB-f20	R2-wbpL	C1TA-wapR	10	Edge	0.001	910000	12900	41000000	35000000	R2-wbpL	C1TA-wapR	mScarlet	YFP	910000	12900	41000000	35000000	10
exp_Jul23-21-A	48	LB-f20	R2-wbpL	C1TA-wapR	1	Center	1	2800000	28000	41000000	35000000	R2-wbpL	C1TA-wapR	mScarlet	YFP	2800000	28000	41000000	35000000	1
exp_Jul23-21-A	48	LB-f20	R2-wbpL	C1TA-wapR	1	Center	0.1	370000	6700	41000000	35000000	R2-wbpL	C1TA-wapR	mScarlet	YFP	370000	6700	41000000	35000000	1
exp_Jul23-21-A	48	LB-f20	R2-wbpL	C1TA-wapR	1	Center	0.01	990000	39000	41000000	35000000	R2-wbpL	C1TA-wapR	mScarlet	YFP	990000	39000	41000000	35000000	1
exp_Jul23-21-A	48	LB-f20	R2-wbpL	C1TA-wapR	1	Center	0.001	1220000	590000	41000000	35000000	R2-wbpL	C1TA-wapR	mScarlet	YFP	1220000	590000	41000000	35000000	1
exp_Jul23-21-A	48	LB-f20	R2-wbpL	C1TA-wapR	1	Edge	1	620000	370000	41000000	35000000	R2-wbpL	C1TA-wapR	mScarlet	YFP	620000	370000	41000000	35000000	1
exp_Jul23-21-A	48	LB-f20	R2-wbpL	C1TA-wapR	1	Edge	0.1	1460000	27000	41000000	35000000	R2-wbpL	C1TA-wapR	mScarlet	YFP	1460000	27000	41000000	35000000	1
exp_Jul23-21-A	48	LB-f20	R2-wbpL	C1TA-wapR	1	Edge	0.01	780000	30000	41000000	35000000	R2-wbpL	C1TA-wapR	mScarlet	YFP	780000	30000	41000000	35000000	1
exp_Jul23-21-A	48	LB-f20	R2-wbpL	C1TA-wapR	1	Edge	0.001	1240000	410000	41000000	35000000	R2-wbpL	C1TA-wapR	mScarlet	YFP	1240000	410000	41000000	35000000	1
exp_Jul23-21-A	48	LB-f20	R2-wbpL	C1TA-wapR	0.1	Center	1	0	590000	41000000	35000000	R2-wbpL	C1TA-wapR	mScarlet	YFP	0	590000	41000000	35000000	0.1
exp_Jul23-21-A	48	LB-f20	R2-wbpL	C1TA-wapR	0.1	Center	0.1	0	380000	41000000	35000000	R2-wbpL	C1TA-wapR	mScarlet	YFP	0	380000	41000000	35000000	0.1
exp_Jul23-21-A	48	LB-f20	R2-wbpL	C1TA-wapR	0.1	Center	0.01	0	450000	41000000	35000000	R2-wbpL	C1TA-wapR	mScarlet	YFP	0	450000	41000000	35000000	0.1
exp_Jul23-21-A	48	LB-f20	R2-wbpL	C1TA-wapR	0.1	Center	0.001	7000	710000	41000000	35000000	R2-wbpL	C1TA-wapR	mScarlet	YFP	7000	710000	41000000	35000000	0.1
exp_Jul23-21-A	48	LB-f20	R2-wbpL	C1TA-wapR	0.1	Edge	1	0	670000	41000000	35000000	R2-wbpL	C1TA-wapR	mScarlet	YFP	0	670000	41000000	35000000	0.1
exp_Jul23-21-A	48	LB-f20	R2-wbpL	C1TA-wapR	0.1	Edge	0.1	0	280000	41000000	35000000	R2-wbpL	C1TA-wapR	mScarlet	YFP	0	280000	41000000	35000000	0.1
exp_Jul23-21-A	48	LB-f20	R2-wbpL	C1TA-wapR	0.1	Edge	0.01	0	980000	41000000	35000000	R2-wbpL	C1TA-wapR	mScarlet	YFP	0	980000	41000000	35000000	0.1
exp_Jul23-21-A	48	LB-f20	R2-wbpL	C1TA-wapR	0.1	Edge	0.001	4000	820000	41000000	35000000	R2-wbpL	C1TA-wapR	mScarlet	YFP	4000	820000	41000000	35000000	0.1
exp_Jul23-21-B	48	LB-f20	R2-wbpL	C1TA-wapR	10	Center	1	2700000	1700	41000000	35000000	R2-wbpL	C1TA-wapR	mScarlet	YFP	2700000	1700	41000000	35000000	10
exp_Jul23-21-B	48	LB-f20	R2-wbpL	C1TA-wapR	10	Center	0.1	420000	4700	41000000	35000000	R2-wbpL	C1TA-wapR	mScarlet	YFP	420000	4700	41000000	35000000	10
exp_Jul23-21-B	48	LB-f20	R2-wbpL	C1TA-wapR	10	Center	0.01	980000	3100	41000000	35000000	R2-wbpL	C1TA-wapR	mScarlet	YFP	980000	3100	41000000	35000000	10
exp_Jul23-21-B	48	LB-f20	R2-wbpL	C1TA-wapR	10	Center	0.001	560000	7800	41000000	35000000	R2-wbpL	C1TA-wapR	mScarlet	YFP	560000	7800	41000000	35000000	10
exp_Jul23-21-B	48	LB-f20	R2-wbpL	C1TA-wapR	10	Edge	1	1220000	900	41000000	35000000	R2-wbpL	C1TA-wapR	mScarlet	YFP	1220000	900	41000000	35000000	10
exp_Jul23-21-B	48	LB-f20	R2-wbpL	C1TA-wapR	10	Edge	0.1	390000	0	41000000	35000000	R2-wbpL	C1TA-wapR	mScarlet	YFP	390000	0	41000000	35000000	10
exp_Jul23-21-B	48	LB-f20	R2-wbpL	C1TA-wapR	10	Edge	0.01	550000	0	41000000	35000000	R2-wbpL	C1TA-wapR	mScarlet	YFP	550000	0	41000000	35000000	10
exp_Jul23-21-B	48	LB-f20	R2-wbpL	C1TA-wapR	10	Edge	0.001	380000	60	41000000	35000000	R2-wbpL	C1TA-wapR	mScarlet	YFP	380000	60	41000000	35000000	10
exp_Jul23-21-B	48	LB-f20	R2-wbpL	C1TA-wapR	1	Center	1	3100000	41000	41000000	35000000	R2-wbpL	C1TA-wapR	mScarlet	YFP	3100000	41000	41000000	35000000	1
exp_Jul23-21-B	48	LB-f20	R2-wbpL	C1TA-wapR	1	Center	0.1	310000	6600	41000000	35000000	R2-wbpL	C1TA-wapR	mScarlet	YFP	310000	6600	41000000	35000000	1
exp_Jul23-21-B	48	LB-f20	R2-wbpL	C1TA-wapR	1	Center	0.01	1330000	57000	41000000	35000000	R2-wbpL	C1TA-wapR	mScarlet	YFP	1330000	57000	41000000	35000000	1
exp_Jul23-21-B	48	LB-f20	R2-wbpL	C1TA-wapR	1	Center	0.001	630000	240000	41000000	35000000	R2-wbpL	C1TA-wapR	mScarlet	YFP	630000	240000	41000000	35000000	1
exp_Jul23-21-B	48	LB-f20	R2-wbpL	C1TA-wapR	1	Edge	1	3800000	1500000	41000000	35000000	R2-wbpL	C1TA-wapR	mScarlet	YFP	3800000	1500000	41000000	35000000	1
exp_Jul23-21-B	48	LB-f20	R2-wbpL	C1TA-wapR	1	Edge	0.1	760000	3500	41000000	35000000	R2-wbpL	C1TA-wapR	mScarlet	YFP	760000	3500	41000000	35000000	1
exp_Jul23-21-B	48	LB-f20	R2-wbpL	C1TA-wapR	1	Edge	0.01	5200000	260000	41000000	35000000	R2-wbpL	C1TA-wapR	mScarlet	YFP	5200000	260000	41000000	35000000	1
exp_Jul23-21-B	48	LB-f20	R2-wbpL	C1TA-wapR	1	Edge	0.001	510000	160000	41000000	35000000	R2-wbpL	C1TA-wapR	mScarlet	YFP	510000	160000	41000000	35000000	1
exp_Jul23-21-B	48	LB-f20	R2-wbpL	C1TA-wapR	0.1	Center	1	0	750000	41000000	35000000	R2-wbpL	C1TA-wapR	mScarlet	YFP	0	750000	41000000	35000000	0.1
exp_Jul23-21-B	48	LB-f20	R2-wbpL	C1TA-wapR	0.1	Center	0.1	0	190000	41000000	35000000	R2-wbpL	C1TA-wapR	mScarlet	YFP	0	190000	41000000	35000000	0.1
exp_Jul23-21-B	48	LB-f20	R2-wbpL	C1TA-wapR	0.1	Center	0.01	0	370000	41000000	35000000	R2-wbpL	C1TA-wapR	mScarlet	YFP	0	370000	41000000	35000000	0.1
exp_Jul23-21-B	48	LB-f20	R2-wbpL	C1TA-wapR	0.1	Center	0.001	11000	2300000	41000000	35000000	R2-wbpL	C1TA-wapR	mScarlet	YFP	11000	2300000	41000000	35000000	0.1
exp_Jul23-21-B	48	LB-f20	R2-wbpL	C1TA-wapR	0.1	Edge	1	0	770000	41000000	35000000	R2-wbpL	C1TA-wapR	mScarlet	YFP	0	770000	41000000	35000000	0.1
exp_Jul23-21-B	48	LB-f20	R2-wbpL	C1TA-wapR	0.1	Edge	0.1	0	82000	41000000	35000000	R2-wbpL	C1TA-wapR	mScarlet	YFP	0	82000	41000000	35000000	0.1
exp_Jul23-21-B	48	LB-f20	R2-wbpL	C1TA-wapR	0.1	Edge	0.01	0	630000	41000000	35000000	R2-wbpL	C1TA-wapR	mScarlet	YFP	0	630000	41000000	35000000	0.1
exp_Jul23-21-B	48	LB-f20	R2-wbpL	C1TA-wapR	0.1	Edge	0.001	9000	490000	41000000	35000000	R2-wbpL	C1TA-wapR	mScarlet	YFP	9000	490000	41000000	35000000	0.1
exp_Aug-25-21-A	48	LB-f20	C1TA-R2-wapR	R2-wbpL	0.1	Center	1	400	3700000	47000000	25000000	R2-wbpL	C1TA-R2-wapR	YFP	mScarlet	3700000	400	25000000	47000000	10
exp_Aug-25-21-B	48	LB-f20	C1TA-R2-wapR	R2-wbpL	0.1	Center	1	500	390000	47000000	25000000	R2-wbpL	C1TA-R2-wapR	YFP	mScarlet	390000	500	25000000	47000000	10
exp_Aug-25-21-A	48	LB-f20	C1TA-R2-wapR	R2-wbpL	0.1	Center	0.1	0	870000	47000000	25000000	R2-wbpL	C1TA-R2-wapR	YFP	mScarlet	870000	0	25000000	47000000	10
exp_Aug-25-21-B	48	LB-f20	C1TA-R2-wapR	R2-wbpL	0.1	Center	0.1	0	2800000	47000000	25000000	R2-wbpL	C1TA-R2-wapR	YFP	mScarlet	2800000	0	25000000	47000000	10
exp_Aug-25-21-A	48	LB-f20	C1TA-R2-wapR	R2-wbpL	0.1	Edge	1	0	890000	47000000	25000000	R2-wbpL	C1TA-R2-wapR	YFP	mScarlet	890000	0	25000000	47000000	10
exp_Aug-25-21-B	48	LB-f20	C1TA-R2-wapR	R2-wbpL	0.1	Edge	1	0	480000	47000000	25000000	R2-wbpL	C1TA-R2-wapR	YFP	mScarlet	480000	0	25000000	47000000	10
exp_Aug-25-21-A	48	LB-f20	C1TA-R2-wapR	R2-wbpL	0.1	Edge	0.1	0	770000	47000000	25000000	R2-wbpL	C1TA-R2-wapR	YFP	mScarlet	770000	0	25000000	47000000	10
exp_Aug-25-21-B	48	LB-f20	C1TA-R2-wapR	R2-wbpL	0.1	Edge	0.1	0	840000	47000000	25000000	R2-wbpL	C1TA-R2-wapR	YFP	mScarlet	840000	0	25000000	47000000	10
exp_Aug-25-21-A	48	LB-f20	C1TA-R2-wapR	R2-wbpL	1	Center	1	33000	1890000	47000000	25000000	R2-wbpL	C1TA-R2-wapR	YFP	mScarlet	1890000	33000	25000000	47000000	1
exp_Aug-25-21-B	48	LB-f20	C1TA-R2-wapR	R2-wbpL	1	Center	1	2200	76000	47000000	25000000	R2-wbpL	C1TA-R2-wapR	YFP	mScarlet	76000	2200	25000000	47000000	1
exp_Aug-25-21-A	48	LB-f20	C1TA-R2-wapR	R2-wbpL	1	Center	0.1	500	3100000	47000000	25000000	R2-wbpL	C1TA-R2-wapR	YFP	mScarlet	3100000	500	25000000	47000000	1
exp_Aug-25-21-B	48	LB-f20	C1TA-R2-wapR	R2-wbpL	1	Center	0.1	400	2400000	47000000	25000000	R2-wbpL	C1TA-R2-wapR	YFP	mScarlet	2400000	400	25000000	47000000	1
exp_Aug-25-21-A	48	LB-f20	C1TA-R2-wapR	R2-wbpL	1	Edge	1	22000	3100000	47000000	25000000	R2-wbpL	C1TA-R2-wapR	YFP	mScarlet	3100000	22000	25000000	47000000	1
exp_Aug-25-21-B	48	LB-f20	C1TA-R2-wapR	R2-wbpL	1	Edge	1	200	440000	47000000	25000000	R2-wbpL	C1TA-R2-wapR	YFP	mScarlet	440000	200	25000000	47000000	1
exp_Aug-25-21-A	48	LB-f20	C1TA-R2-wapR	R2-wbpL	1	Edge	0.1	200	810000	47000000	25000000	R2-wbpL	C1TA-R2-wapR	YFP	mScarlet	810000	200	25000000	47000000	1
exp_Aug-25-21-B	48	LB-f20	C1TA-R2-wapR	R2-wbpL	1	Edge	0.1	200	480000	47000000	25000000	R2-wbpL	C1TA-R2-wapR	YFP	mScarlet	480000	200	25000000	47000000	1
exp_Aug-25-21-A	48	LB-f20	C1TA-R2-wapR	R2-wbpL	10	Center	1	330000	270000	47000000	25000000	R2-wbpL	C1TA-R2-wapR	YFP	mScarlet	270000	330000	25000000	47000000	0.1
exp_Aug-25-21-B	48	LB-f20	C1TA-R2-wapR	R2-wbpL	10	Center	1	180000	210000	47000000	25000000	R2-wbpL	C1TA-R2-wapR	YFP	mScarlet	210000	180000	25000000	47000000	0.1
exp_Aug-25-21-A	48	LB-f20	C1TA-R2-wapR	R2-wbpL	10	Center	0.1	310000	230000	47000000	25000000	R2-wbpL	C1TA-R2-wapR	YFP	mScarlet	230000	310000	25000000	47000000	0.1
exp_Aug-25-21-B	48	LB-f20	C1TA-R2-wapR	R2-wbpL	10	Center	0.1	530000	310000	47000000	25000000	R2-wbpL	C1TA-R2-wapR	YFP	mScarlet	310000	530000	25000000	47000000	0.1
exp_Aug-25-21-A	48	LB-f20	C1TA-R2-wapR	R2-wbpL	10	Edge	1	610000	170000	47000000	25000000	R2-wbpL	C1TA-R2-wapR	YFP	mScarlet	170000	610000	25000000	47000000	0.1
exp_Aug-25-21-B	48	LB-f20	C1TA-R2-wapR	R2-wbpL	10	Edge	1	510000	260000	47000000	25000000	R2-wbpL	C1TA-R2-wapR	YFP	mScarlet	260000	510000	25000000	47000000	0.1
exp_Aug-25-21-A	48	LB-f20	C1TA-R2-wapR	R2-wbpL	10	Edge	0.1	340000	100000	47000000	25000000	R2-wbpL	C1TA-R2-wapR	YFP	mScarlet	100000	340000	25000000	47000000	0.1
exp_Aug-25-21-B	48	LB-f20	C1TA-R2-wapR	R2-wbpL	10	Edge	0.1	510000	230000	47000000	25000000	R2-wbpL	C1TA-R2-wapR	YFP	mScarlet	230000	510000	25000000	47000000	0.1
exp_Aug-26-21-A	48	LB-f20	R2-wbpL	C1TA-R2-wapR	10	Center	1	640000	900	20000000	35000000	R2-wbpL	C1TA-R2-wapR	mScarlet	YFP	640000	900	20000000	35000000	10
exp_Aug-26-21-B	48	LB-f20	R2-wbpL	C1TA-R2-wapR	10	Center	1	340000	1300	20000000	35000000	R2-wbpL	C1TA-R2-wapR	mScarlet	YFP	340000	1300	20000000	35000000	10
exp_Aug-26-21-A	48	LB-f20	R2-wbpL	C1TA-R2-wapR	10	Center	0.1	960000	0	20000000	35000000	R2-wbpL	C1TA-R2-wapR	mScarlet	YFP	960000	0	20000000	35000000	10
exp_Aug-26-21-B	48	LB-f20	R2-wbpL	C1TA-R2-wapR	10	Center	0.1	4500000	300	20000000	35000000	R2-wbpL	C1TA-R2-wapR	mScarlet	YFP	4500000	300	20000000	35000000	10
exp_Aug-26-21-A	48	LB-f20	R2-wbpL	C1TA-R2-wapR	10	Edge	1	820000	10	20000000	35000000	R2-wbpL	C1TA-R2-wapR	mScarlet	YFP	820000	10	20000000	35000000	10
exp_Aug-26-21-B	48	LB-f20	R2-wbpL	C1TA-R2-wapR	10	Edge	1	420000	400	20000000	35000000	R2-wbpL	C1TA-R2-wapR	mScarlet	YFP	420000	400	20000000	35000000	10
exp_Aug-26-21-A	48	LB-f20	R2-wbpL	C1TA-R2-wapR	10	Edge	0.1	4300000	0	20000000	35000000	R2-wbpL	C1TA-R2-wapR	mScarlet	YFP	4300000	0	20000000	35000000	10
exp_Aug-26-21-B	48	LB-f20	R2-wbpL	C1TA-R2-wapR	10	Edge	0.1	810000	0	20000000	35000000	R2-wbpL	C1TA-R2-wapR	mScarlet	YFP	810000	0	20000000	35000000	10
exp_Aug-26-21-A	48	LB-f20	R2-wbpL	C1TA-R2-wapR	1	Center	1	940000	4400	20000000	35000000	R2-wbpL	C1TA-R2-wapR	mScarlet	YFP	940000	4400	20000000	35000000	1
exp_Aug-26-21-B	48	LB-f20	R2-wbpL	C1TA-R2-wapR	1	Center	1	330000	4700	20000000	35000000	R2-wbpL	C1TA-R2-wapR	mScarlet	YFP	330000	4700	20000000	35000000	1
exp_Aug-26-21-A	48	LB-f20	R2-wbpL	C1TA-R2-wapR	1	Center	0.1	1230000	200	20000000	35000000	R2-wbpL	C1TA-R2-wapR	mScarlet	YFP	1230000	200	20000000	35000000	1
exp_Aug-26-21-B	48	LB-f20	R2-wbpL	C1TA-R2-wapR	1	Center	0.1	870000	0	20000000	35000000	R2-wbpL	C1TA-R2-wapR	mScarlet	YFP	870000	0	20000000	35000000	1
exp_Aug-26-21-A	48	LB-f20	R2-wbpL	C1TA-R2-wapR	1	Edge	1	830000	1100	20000000	35000000	R2-wbpL	C1TA-R2-wapR	mScarlet	YFP	830000	1100	20000000	35000000	1
exp_Aug-26-21-B	48	LB-f20	R2-wbpL	C1TA-R2-wapR	1	Edge	1	790000	2100	20000000	35000000	R2-wbpL	C1TA-R2-wapR	mScarlet	YFP	790000	2100	20000000	35000000	1
exp_Aug-26-21-A	48	LB-f20	R2-wbpL	C1TA-R2-wapR	1	Edge	0.1	3400000	0	20000000	35000000	R2-wbpL	C1TA-R2-wapR	mScarlet	YFP	3400000	0	20000000	35000000	1
exp_Aug-26-21-B	48	LB-f20	R2-wbpL	C1TA-R2-wapR	1	Edge	0.1	4900000	0	20000000	35000000	R2-wbpL	C1TA-R2-wapR	mScarlet	YFP	4900000	0	20000000	35000000	1
exp_Aug-26-21-A	48	LB-f20	R2-wbpL	C1TA-R2-wapR	0.1	Center	1	510000	550000	20000000	35000000	R2-wbpL	C1TA-R2-wapR	mScarlet	YFP	510000	550000	20000000	35000000	0.1
exp_Aug-26-21-B	48	LB-f20	R2-wbpL	C1TA-R2-wapR	0.1	Center	1	84000	78000	20000000	35000000	R2-wbpL	C1TA-R2-wapR	mScarlet	YFP	84000	78000	20000000	35000000	0.1
exp_Aug-26-21-A	48	LB-f20	R2-wbpL	C1TA-R2-wapR	0.1	Center	0.1	1340000	960000	20000000	35000000	R2-wbpL	C1TA-R2-wapR	mScarlet	YFP	1340000	960000	20000000	35000000	0.1
exp_Aug-26-21-B	48	LB-f20	R2-wbpL	C1TA-R2-wapR	0.1	Center	0.1	112000	74000	20000000	35000000	R2-wbpL	C1TA-R2-wapR	mScarlet	YFP	112000	74000	20000000	35000000	0.1
exp_Aug-26-21-A	48	LB-f20	R2-wbpL	C1TA-R2-wapR	0.1	Edge	1	42000	370000	20000000	35000000	R2-wbpL	C1TA-R2-wapR	mScarlet	YFP	42000	370000	20000000	35000000	0.1
exp_Aug-26-21-B	48	LB-f20	R2-wbpL	C1TA-R2-wapR	0.1	Edge	1	33000	490000	20000000	35000000	R2-wbpL	C1TA-R2-wapR	mScarlet	YFP	33000	490000	20000000	35000000	0.1
exp_Aug-26-21-A	48	LB-f20	R2-wbpL	C1TA-R2-wapR	0.1	Edge	0.1	410000	78000	20000000	35000000	R2-wbpL	C1TA-R2-wapR	mScarlet	YFP	410000	78000	20000000	35000000	0.1
exp_Aug-26-21-B	48	LB-f20	R2-wbpL	C1TA-R2-wapR	0.1	Edge	0.1	270000	63000	20000000	35000000	R2-wbpL	C1TA-R2-wapR	mScarlet	YFP	270000	63000	20000000	35000000	0.1
exp_Sep-1-21-A	48	LB-f20	R2-wbpL	C1TA-R2-wapR	10	Center	1	3600000	1100	29000000	48000000	R2-wbpL	C1TA-R2-wapR	mScarlet	YFP	3600000	1100	29000000	48000000	10
exp_Sep-1-21-B	48	LB-f20	R2-wbpL	C1TA-R2-wapR	10	Center	1	390000	500	29000000	48000000	R2-wbpL	C1TA-R2-wapR	mScarlet	YFP	390000	500	29000000	48000000	10
exp_Sep-1-21-A	48	LB-f20	R2-wbpL	C1TA-R2-wapR	10	Center	0.1	3100000	0	29000000	48000000	R2-wbpL	C1TA-R2-wapR	mScarlet	YFP	3100000	0	29000000	48000000	10
exp_Sep-1-21-B	48	LB-f20	R2-wbpL	C1TA-R2-wapR	10	Center	0.1	2300000	0	29000000	48000000	R2-wbpL	C1TA-R2-wapR	mScarlet	YFP	2300000	0	29000000	48000000	10
exp_Sep-1-21-A	48	LB-f20	R2-wbpL	C1TA-R2-wapR	10	Edge	1	1900000	0	29000000	48000000	R2-wbpL	C1TA-R2-wapR	mScarlet	YFP	1900000	0	29000000	48000000	10
exp_Sep-1-21-B	48	LB-f20	R2-wbpL	C1TA-R2-wapR	10	Edge	1	1500000	0	29000000	48000000	R2-wbpL	C1TA-R2-wapR	mScarlet	YFP	1500000	0	29000000	48000000	10
exp_Sep-1-21-A	48	LB-f20	R2-wbpL	C1TA-R2-wapR	10	Edge	0.1	1600000	0	29000000	48000000	R2-wbpL	C1TA-R2-wapR	mScarlet	YFP	1600000	0	29000000	48000000	10
exp_Sep-1-21-B	48	LB-f20	R2-wbpL	C1TA-R2-wapR	10	Edge	0.1	2600000	0	29000000	48000000	R2-wbpL	C1TA-R2-wapR	mScarlet	YFP	2600000	0	29000000	48000000	10
exp_Sep-1-21-A	48	LB-f20	R2-wbpL	C1TA-R2-wapR	1	Center	1	860000	10700	29000000	48000000	R2-wbpL	C1TA-R2-wapR	mScarlet	YFP	860000	10700	29000000	48000000	1
exp_Sep-1-21-B	48	LB-f20	R2-wbpL	C1TA-R2-wapR	1	Center	1	350000	4700	29000000	48000000	R2-wbpL	C1TA-R2-wapR	mScarlet	YFP	350000	4700	29000000	48000000	1
exp_Sep-1-21-A	48	LB-f20	R2-wbpL	C1TA-R2-wapR	1	Center	0.1	1050000	100	29000000	48000000	R2-wbpL	C1TA-R2-wapR	mScarlet	YFP	1050000	100	29000000	48000000	1
exp_Sep-1-21-B	48	LB-f20	R2-wbpL	C1TA-R2-wapR	1	Center	0.1	940000	100	29000000	48000000	R2-wbpL	C1TA-R2-wapR	mScarlet	YFP	940000	100	29000000	48000000	1
exp_Sep-1-21-A	48	LB-f20	R2-wbpL	C1TA-R2-wapR	1	Edge	1	870000	0	29000000	48000000	R2-wbpL	C1TA-R2-wapR	mScarlet	YFP	870000	0	29000000	48000000	1
exp_Sep-1-21-B	48	LB-f20	R2-wbpL	C1TA-R2-wapR	1	Edge	1	350000	0	29000000	48000000	R2-wbpL	C1TA-R2-wapR	mScarlet	YFP	350000	0	29000000	48000000	1
exp_Sep-1-21-A	48	LB-f20	R2-wbpL	C1TA-R2-wapR	1	Edge	0.1	2900000	0	29000000	48000000	R2-wbpL	C1TA-R2-wapR	mScarlet	YFP	2900000	0	29000000	48000000	1
exp_Sep-1-21-B	48	LB-f20	R2-wbpL	C1TA-R2-wapR	1	Edge	0.1	840000	0	29000000	48000000	R2-wbpL	C1TA-R2-wapR	mScarlet	YFP	840000	0	29000000	48000000	1
exp_Sep-1-21-A	48	LB-f20	R2-wbpL	C1TA-R2-wapR	0.1	Center	1	3400000	5500000	29000000	48000000	R2-wbpL	C1TA-R2-wapR	mScarlet	YFP	3400000	5500000	29000000	48000000	0.1
exp_Sep-1-21-B	48	LB-f20	R2-wbpL	C1TA-R2-wapR	0.1	Center	1	620000	1020000	29000000	48000000	R2-wbpL	C1TA-R2-wapR	mScarlet	YFP	620000	1020000	29000000	48000000	0.1
exp_Sep-1-21-A	48	LB-f20	R2-wbpL	C1TA-R2-wapR	0.1	Center	0.1	560000	640000	29000000	48000000	R2-wbpL	C1TA-R2-wapR	mScarlet	YFP	560000	640000	29000000	48000000	0.1
exp_Sep-1-21-B	48	LB-f20	R2-wbpL	C1TA-R2-wapR	0.1	Center	0.1	330000	410000	29000000	48000000	R2-wbpL	C1TA-R2-wapR	mScarlet	YFP	330000	410000	29000000	48000000	0.1
exp_Sep-1-21-A	48	LB-f20	R2-wbpL	C1TA-R2-wapR	0.1	Edge	1	480000	590000	29000000	48000000	R2-wbpL	C1TA-R2-wapR	mScarlet	YFP	480000	590000	29000000	48000000	0.1
exp_Sep-1-21-B	48	LB-f20	R2-wbpL	C1TA-R2-wapR	0.1	Edge	1	220000	310000	29000000	48000000	R2-wbpL	C1TA-R2-wapR	mScarlet	YFP	220000	310000	29000000	48000000	0.1
exp_Sep-1-21-A	48	LB-f20	R2-wbpL	C1TA-R2-wapR	0.1	Edge	0.1	190000	370000	29000000	48000000	R2-wbpL	C1TA-R2-wapR	mScarlet	YFP	190000	370000	29000000	48000000	0.1
exp_Sep-1-21-B	48	LB-f20	R2-wbpL	C1TA-R2-wapR	0.1	Edge	0.1	520000	430000	29000000	48000000	R2-wbpL	C1TA-R2-wapR	mScarlet	YFP	520000	430000	29000000	48000000	0.1
exp_Sep-1-21-A	48	LB-f20	C1TA-R2-wapR	R2-wbpL	0.1	Center	1	800	590000	54000000	19000000	R2-wbpL	C1TA-R2-wapR	YFP	mScarlet	590000	800	19000000	54000000	10
exp_Sep-1-21-B	48	LB-f20	C1TA-R2-wapR	R2-wbpL	0.1	Center	1	700	570000	54000000	19000000	R2-wbpL	C1TA-R2-wapR	YFP	mScarlet	570000	700	19000000	54000000	10
exp_Sep-1-21-A	48	LB-f20	C1TA-R2-wapR	R2-wbpL	0.1	Center	0.1	0	3900000	54000000	19000000	R2-wbpL	C1TA-R2-wapR	YFP	mScarlet	3900000	0	19000000	54000000	10
exp_Sep-1-21-B	48	LB-f20	C1TA-R2-wapR	R2-wbpL	0.1	Center	0.1	0	670000	54000000	19000000	R2-wbpL	C1TA-R2-wapR	YFP	mScarlet	670000	0	19000000	54000000	10
exp_Sep-1-21-A	48	LB-f20	C1TA-R2-wapR	R2-wbpL	0.1	Edge	1	0	570000	54000000	19000000	R2-wbpL	C1TA-R2-wapR	YFP	mScarlet	570000	0	19000000	54000000	10
exp_Sep-1-21-B	48	LB-f20	C1TA-R2-wapR	R2-wbpL	0.1	Edge	1	0	560000	54000000	19000000	R2-wbpL	C1TA-R2-wapR	YFP	mScarlet	560000	0	19000000	54000000	10
exp_Sep-1-21-A	48	LB-f20	C1TA-R2-wapR	R2-wbpL	0.1	Edge	0.1	0	2300000	54000000	19000000	R2-wbpL	C1TA-R2-wapR	YFP	mScarlet	2300000	0	19000000	54000000	10
exp_Sep-1-21-B	48	LB-f20	C1TA-R2-wapR	R2-wbpL	0.1	Edge	0.1	0	5800000	54000000	19000000	R2-wbpL	C1TA-R2-wapR	YFP	mScarlet	5800000	0	19000000	54000000	10
exp_Sep-1-21-A	48	LB-f20	C1TA-R2-wapR	R2-wbpL	1	Center	1	4800	630000	54000000	19000000	R2-wbpL	C1TA-R2-wapR	YFP	mScarlet	630000	4800	19000000	54000000	1
exp_Sep-1-21-B	48	LB-f20	C1TA-R2-wapR	R2-wbpL	1	Center	1	6700	590000	54000000	19000000	R2-wbpL	C1TA-R2-wapR	YFP	mScarlet	590000	6700	19000000	54000000	1
exp_Sep-1-21-A	48	LB-f20	C1TA-R2-wapR	R2-wbpL	1	Center	0.1	0	710000	54000000	19000000	R2-wbpL	C1TA-R2-wapR	YFP	mScarlet	710000	0	19000000	54000000	1
exp_Sep-1-21-B	48	LB-f20	C1TA-R2-wapR	R2-wbpL	1	Center	0.1	100	860000	54000000	19000000	R2-wbpL	C1TA-R2-wapR	YFP	mScarlet	860000	100	19000000	54000000	1
exp_Sep-1-21-A	48	LB-f20	C1TA-R2-wapR	R2-wbpL	1	Edge	1	0	630000	54000000	19000000	R2-wbpL	C1TA-R2-wapR	YFP	mScarlet	630000	0	19000000	54000000	1
exp_Sep-1-21-B	48	LB-f20	C1TA-R2-wapR	R2-wbpL	1	Edge	1	0	370000	54000000	19000000	R2-wbpL	C1TA-R2-wapR	YFP	mScarlet	370000	0	19000000	54000000	1
exp_Sep-1-21-A	48	LB-f20	C1TA-R2-wapR	R2-wbpL	1	Edge	0.1	0	780000	54000000	19000000	R2-wbpL	C1TA-R2-wapR	YFP	mScarlet	780000	0	19000000	54000000	1
exp_Sep-1-21-B	48	LB-f20	C1TA-R2-wapR	R2-wbpL	1	Edge	0.1	0	830000	54000000	19000000	R2-wbpL	C1TA-R2-wapR	YFP	mScarlet	830000	0	19000000	54000000	1
exp_Sep-1-21-A	48	LB-f20	C1TA-R2-wapR	R2-wbpL	10	Center	1	480000	460000	54000000	19000000	R2-wbpL	C1TA-R2-wapR	YFP	mScarlet	460000	480000	19000000	54000000	0.1
exp_Sep-1-21-B	48	LB-f20	C1TA-R2-wapR	R2-wbpL	10	Center	1	65000	55000	54000000	19000000	R2-wbpL	C1TA-R2-wapR	YFP	mScarlet	55000	65000	19000000	54000000	0.1
exp_Sep-1-21-A	48	LB-f20	C1TA-R2-wapR	R2-wbpL	10	Center	0.1	290000	260000	54000000	19000000	R2-wbpL	C1TA-R2-wapR	YFP	mScarlet	260000	290000	19000000	54000000	0.1
exp_Sep-1-21-B	48	LB-f20	C1TA-R2-wapR	R2-wbpL	10	Center	0.1	510000	540000	54000000	19000000	R2-wbpL	C1TA-R2-wapR	YFP	mScarlet	540000	510000	19000000	54000000	0.1
exp_Sep-1-21-A	48	LB-f20	C1TA-R2-wapR	R2-wbpL	10	Edge	1	310000	340000	54000000	19000000	R2-wbpL	C1TA-R2-wapR	YFP	mScarlet	340000	310000	19000000	54000000	0.1
exp_Sep-1-21-B	48	LB-f20	C1TA-R2-wapR	R2-wbpL	10	Edge	1	53000	47000	54000000	19000000	R2-wbpL	C1TA-R2-wapR	YFP	mScarlet	47000	53000	19000000	54000000	0.1
exp_Sep-1-21-A	48	LB-f20	C1TA-R2-wapR	R2-wbpL	10	Edge	0.1	46000	53000	54000000	19000000	R2-wbpL	C1TA-R2-wapR	YFP	mScarlet	53000	46000	19000000	54000000	0.1
exp_Sep-1-21-B	48	LB-f20	C1TA-R2-wapR	R2-wbpL	10	Edge	0.1	560000	620000	54000000	19000000	R2-wbpL	C1TA-R2-wapR	YFP	mScarlet	620000	560000	19000000	54000000	0.1
exp_Sep-1-21-A	48	LB-f20	R2-wapR	C1TA-R2-wbpL	10	Center	1	580000	14800	37000000	33000000	R2-wapR	C1TA-R2-wbpL	mScarlet	YFP	580000	14800	37000000	33000000	10
exp_Sep-1-21-B	48	LB-f20	R2-wapR	C1TA-R2-wbpL	10	Center	1	73000	6200	37000000	33000000	R2-wapR	C1TA-R2-wbpL	mScarlet	YFP	73000	6200	37000000	33000000	10
exp_Sep-1-21-A	48	LB-f20	R2-wapR	C1TA-R2-wbpL	10	Center	0.1	330000	260	37000000	33000000	R2-wapR	C1TA-R2-wbpL	mScarlet	YFP	330000	260	37000000	33000000	10
exp_Sep-1-21-B	48	LB-f20	R2-wapR	C1TA-R2-wbpL	10	Center	0.1	550000	700	37000000	33000000	R2-wapR	C1TA-R2-wbpL	mScarlet	YFP	550000	700	37000000	33000000	10
exp_Sep-1-21-A	48	LB-f20	R2-wapR	C1TA-R2-wbpL	10	Edge	1	594	0	37000000	33000000	R2-wapR	C1TA-R2-wbpL	mScarlet	YFP	594	0	37000000	33000000	10
exp_Sep-1-21-B	48	LB-f20	R2-wapR	C1TA-R2-wbpL	10	Edge	1	310000	0	37000000	33000000	R2-wapR	C1TA-R2-wbpL	mScarlet	YFP	310000	0	37000000	33000000	10
exp_Sep-1-21-A	48	LB-f20	R2-wapR	C1TA-R2-wbpL	10	Edge	0.1	260000	0	37000000	33000000	R2-wapR	C1TA-R2-wbpL	mScarlet	YFP	260000	0	37000000	33000000	10
exp_Sep-1-21-B	48	LB-f20	R2-wapR	C1TA-R2-wbpL	10	Edge	0.1	740000	0	37000000	33000000	R2-wapR	C1TA-R2-wbpL	mScarlet	YFP	740000	0	37000000	33000000	10
exp_Sep-1-21-A	48	LB-f20	R2-wapR	C1TA-R2-wbpL	1	Center	1	630000	340000	37000000	33000000	R2-wapR	C1TA-R2-wbpL	mScarlet	YFP	630000	340000	37000000	33000000	1
exp_Sep-1-21-B	48	LB-f20	R2-wapR	C1TA-R2-wbpL	1	Center	1	250000	48000	37000000	33000000	R2-wapR	C1TA-R2-wbpL	mScarlet	YFP	250000	48000	37000000	33000000	1
exp_Sep-1-21-A	48	LB-f20	R2-wapR	C1TA-R2-wbpL	1	Center	0.1	520000	7400	37000000	33000000	R2-wapR	C1TA-R2-wbpL	mScarlet	YFP	520000	7400	37000000	33000000	1
exp_Sep-1-21-B	48	LB-f20	R2-wapR	C1TA-R2-wbpL	1	Center	0.1	580000	4800	37000000	33000000	R2-wapR	C1TA-R2-wbpL	mScarlet	YFP	580000	4800	37000000	33000000	1
exp_Sep-1-21-A	48	LB-f20	R2-wapR	C1TA-R2-wbpL	1	Edge	1	370000	700	37000000	33000000	R2-wapR	C1TA-R2-wbpL	mScarlet	YFP	370000	700	37000000	33000000	1
exp_Sep-1-21-B	48	LB-f20	R2-wapR	C1TA-R2-wbpL	1	Edge	1	530000	900	37000000	33000000	R2-wapR	C1TA-R2-wbpL	mScarlet	YFP	530000	900	37000000	33000000	1
exp_Sep-1-21-A	48	LB-f20	R2-wapR	C1TA-R2-wbpL	1	Edge	0.1	430000	90	37000000	33000000	R2-wapR	C1TA-R2-wbpL	mScarlet	YFP	430000	90	37000000	33000000	1
exp_Sep-1-21-B	48	LB-f20	R2-wapR	C1TA-R2-wbpL	1	Edge	0.1	520000	200	37000000	33000000	R2-wapR	C1TA-R2-wbpL	mScarlet	YFP	520000	200	37000000	33000000	1
exp_Sep-1-21-A	48	LB-f20	R2-wapR	C1TA-R2-wbpL	0.1	Center	1	61000	560000	37000000	33000000	R2-wapR	C1TA-R2-wbpL	mScarlet	YFP	61000	560000	37000000	33000000	0.1
exp_Sep-1-21-B	48	LB-f20	R2-wapR	C1TA-R2-wbpL	0.1	Center	1	32000	330000	37000000	33000000	R2-wapR	C1TA-R2-wbpL	mScarlet	YFP	32000	330000	37000000	33000000	0.1
exp_Sep-1-21-A	48	LB-f20	R2-wapR	C1TA-R2-wbpL	0.1	Center	0.1	84000	730000	37000000	33000000	R2-wapR	C1TA-R2-wbpL	mScarlet	YFP	84000	730000	37000000	33000000	0.1
exp_Sep-1-21-B	48	LB-f20	R2-wapR	C1TA-R2-wbpL	0.1	Center	0.1	72000	470000	37000000	33000000	R2-wapR	C1TA-R2-wbpL	mScarlet	YFP	72000	470000	37000000	33000000	0.1
exp_Sep-1-21-A	48	LB-f20	R2-wapR	C1TA-R2-wbpL	0.1	Edge	1	270000	460000	37000000	33000000	R2-wapR	C1TA-R2-wbpL	mScarlet	YFP	270000	460000	37000000	33000000	0.1
exp_Sep-1-21-B	48	LB-f20	R2-wapR	C1TA-R2-wbpL	0.1	Edge	1	340000	270000	37000000	33000000	R2-wapR	C1TA-R2-wbpL	mScarlet	YFP	340000	270000	37000000	33000000	0.1
exp_Sep-1-21-A	48	LB-f20	R2-wapR	C1TA-R2-wbpL	0.1	Edge	0.1	430000	420000	37000000	33000000	R2-wapR	C1TA-R2-wbpL	mScarlet	YFP	430000	420000	37000000	33000000	0.1
exp_Sep-1-21-B	48	LB-f20	R2-wapR	C1TA-R2-wbpL	0.1	Edge	0.1	330000	360000	37000000	33000000	R2-wapR	C1TA-R2-wbpL	mScarlet	YFP	330000	360000	37000000	33000000	0.1
exp_Sep-1-21-A	48	LB-f20	C1TA-R2-wbpL	R2-wapR	0.1	Center	1	11300	3600000	59000000	14000000	R2-wapR	C1TA-R2-wbpL	YFP	mScarlet	3600000	11300	14000000	59000000	10
exp_Sep-1-21-B	48	LB-f20	C1TA-R2-wbpL	R2-wapR	0.1	Center	1	7400	66000	59000000	14000000	R2-wapR	C1TA-R2-wbpL	YFP	mScarlet	66000	7400	14000000	59000000	10
exp_Sep-1-21-A	48	LB-f20	C1TA-R2-wbpL	R2-wapR	0.1	Center	0.1	2100	370000	59000000	14000000	R2-wapR	C1TA-R2-wbpL	YFP	mScarlet	370000	2100	14000000	59000000	10
exp_Sep-1-21-B	48	LB-f20	C1TA-R2-wbpL	R2-wapR	0.1	Center	0.1	220	320000	59000000	14000000	R2-wapR	C1TA-R2-wbpL	YFP	mScarlet	320000	220	14000000	59000000	10
exp_Sep-1-21-A	48	LB-f20	C1TA-R2-wbpL	R2-wapR	0.1	Edge	1	0	220000	59000000	14000000	R2-wapR	C1TA-R2-wbpL	YFP	mScarlet	220000	0	14000000	59000000	10
exp_Sep-1-21-B	48	LB-f20	C1TA-R2-wbpL	R2-wapR	0.1	Edge	1	40	54000	59000000	14000000	R2-wapR	C1TA-R2-wbpL	YFP	mScarlet	54000	40	14000000	59000000	10
exp_Sep-1-21-A	48	LB-f20	C1TA-R2-wbpL	R2-wapR	0.1	Edge	0.1	60	250000	59000000	14000000	R2-wapR	C1TA-R2-wbpL	YFP	mScarlet	250000	60	14000000	59000000	10
exp_Sep-1-21-B	48	LB-f20	C1TA-R2-wbpL	R2-wapR	0.1	Edge	0.1	0	75000	59000000	14000000	R2-wapR	C1TA-R2-wbpL	YFP	mScarlet	75000	0	14000000	59000000	10
exp_Sep-1-21-A	48	LB-f20	C1TA-R2-wbpL	R2-wapR	1	Center	1	45000	330000	59000000	14000000	R2-wapR	C1TA-R2-wbpL	YFP	mScarlet	330000	45000	14000000	59000000	1
exp_Sep-1-21-B	48	LB-f20	C1TA-R2-wbpL	R2-wapR	1	Center	1	35000	58000	59000000	14000000	R2-wapR	C1TA-R2-wbpL	YFP	mScarlet	58000	35000	14000000	59000000	1
exp_Sep-1-21-A	48	LB-f20	C1TA-R2-wbpL	R2-wapR	1	Center	0.1	4500	480000	59000000	14000000	R2-wapR	C1TA-R2-wbpL	YFP	mScarlet	480000	4500	14000000	59000000	1
exp_Sep-1-21-B	48	LB-f20	C1TA-R2-wbpL	R2-wapR	1	Center	0.1	4100	440000	59000000	14000000	R2-wapR	C1TA-R2-wbpL	YFP	mScarlet	440000	4100	14000000	59000000	1
exp_Sep-1-21-A	48	LB-f20	C1TA-R2-wbpL	R2-wapR	1	Edge	1	180	57000	59000000	14000000	R2-wapR	C1TA-R2-wbpL	YFP	mScarlet	57000	180	14000000	59000000	1
exp_Sep-1-21-B	48	LB-f20	C1TA-R2-wbpL	R2-wapR	1	Edge	1	220	63000	59000000	14000000	R2-wapR	C1TA-R2-wbpL	YFP	mScarlet	63000	220	14000000	59000000	1
exp_Sep-1-21-A	48	LB-f20	C1TA-R2-wbpL	R2-wapR	1	Edge	0.1	0	660000	59000000	14000000	R2-wapR	C1TA-R2-wbpL	YFP	mScarlet	660000	0	14000000	59000000	1
exp_Sep-1-21-B	48	LB-f20	C1TA-R2-wbpL	R2-wapR	1	Edge	0.1	20	57000	59000000	14000000	R2-wapR	C1TA-R2-wbpL	YFP	mScarlet	57000	20	14000000	59000000	1
exp_Sep-1-21-A	48	LB-f20	C1TA-R2-wbpL	R2-wapR	10	Center	1	730000	55000	59000000	14000000	R2-wapR	C1TA-R2-wbpL	YFP	mScarlet	55000	730000	14000000	59000000	0.1
exp_Sep-1-21-B	48	LB-f20	C1TA-R2-wbpL	R2-wapR	10	Center	1	330000	48000	59000000	14000000	R2-wapR	C1TA-R2-wbpL	YFP	mScarlet	48000	330000	14000000	59000000	0.1
exp_Sep-1-21-A	48	LB-f20	C1TA-R2-wbpL	R2-wapR	10	Center	0.1	520000	75000	59000000	14000000	R2-wapR	C1TA-R2-wbpL	YFP	mScarlet	75000	520000	14000000	59000000	0.1
exp_Sep-1-21-B	48	LB-f20	C1TA-R2-wbpL	R2-wapR	10	Center	0.1	410000	45000	59000000	14000000	R2-wapR	C1TA-R2-wbpL	YFP	mScarlet	45000	410000	14000000	59000000	0.1
exp_Sep-1-21-A	48	LB-f20	C1TA-R2-wbpL	R2-wapR	10	Edge	1	42000	270000	59000000	14000000	R2-wapR	C1TA-R2-wbpL	YFP	mScarlet	270000	42000	14000000	59000000	0.1
exp_Sep-1-21-B	48	LB-f20	C1TA-R2-wbpL	R2-wapR	10	Edge	1	74000	370000	59000000	14000000	R2-wapR	C1TA-R2-wbpL	YFP	mScarlet	370000	74000	14000000	59000000	0.1
exp_Sep-1-21-A	48	LB-f20	C1TA-R2-wbpL	R2-wapR	10	Edge	0.1	44000	260000	59000000	14000000	R2-wapR	C1TA-R2-wbpL	YFP	mScarlet	260000	44000	14000000	59000000	0.1
exp_Sep-1-21-B	48	LB-f20	C1TA-R2-wbpL	R2-wapR	10	Edge	0.1	390000	310000	59000000	14000000	R2-wapR	C1TA-R2-wbpL	YFP	mScarlet	310000	390000	14000000	59000000	0.1
exp_Sep-20-21	48	LB-f20	R2-wapR	C1TA-R2-wbpL	10	Center	1	7100000	38000	157000000	132000000	R2-wapR	C1TA-R2-wbpL	mScarlet	YFP	7100000	38000	157000000	132000000	10
exp_Sep-20-21	48	LB-f20	R2-wapR	C1TA-R2-wbpL	10	Center	0.1	6700000	1900	157000000	132000000	R2-wapR	C1TA-R2-wbpL	mScarlet	YFP	6700000	1900	157000000	132000000	10
exp_Sep-20-21	48	LB-f20	R2-wapR	C1TA-R2-wbpL	10	Center	0.01	133000	570	157000000	132000000	R2-wapR	C1TA-R2-wbpL	mScarlet	YFP	133000	570	157000000	132000000	10
exp_Sep-20-21	48	LB-f20	R2-wapR	C1TA-R2-wbpL	10	Center	0.001	104000	1650	157000000	132000000	R2-wapR	C1TA-R2-wbpL	mScarlet	YFP	104000	1650	157000000	132000000	10
exp_Sep-20-21	48	LB-f20	R2-wapR	C1TA-R2-wbpL	10	Edge	1	910000	1550	157000000	132000000	R2-wapR	C1TA-R2-wbpL	mScarlet	YFP	910000	1550	157000000	132000000	10
exp_Sep-20-21	48	LB-f20	R2-wapR	C1TA-R2-wbpL	10	Edge	0.1	780000	80	157000000	132000000	R2-wapR	C1TA-R2-wbpL	mScarlet	YFP	780000	80	157000000	132000000	10
exp_Sep-20-21	48	LB-f20	R2-wapR	C1TA-R2-wbpL	10	Edge	0.01	530000	80	157000000	132000000	R2-wapR	C1TA-R2-wbpL	mScarlet	YFP	530000	80	157000000	132000000	10
exp_Sep-20-21	48	LB-f20	R2-wapR	C1TA-R2-wbpL	10	Edge	0.001	520000	290	157000000	132000000	R2-wapR	C1TA-R2-wbpL	mScarlet	YFP	520000	290	157000000	132000000	10
exp_Sep-20-21	48	LB-f20	R2-wapR	C1TA-R2-wbpL	1	Center	1	133000	94000	157000000	132000000	R2-wapR	C1TA-R2-wbpL	mScarlet	YFP	133000	94000	157000000	132000000	1
exp_Sep-20-21	48	LB-f20	R2-wapR	C1TA-R2-wbpL	1	Center	0.1	510000	5800	157000000	132000000	R2-wapR	C1TA-R2-wbpL	mScarlet	YFP	510000	5800	157000000	132000000	1
exp_Sep-20-21	48	LB-f20	R2-wapR	C1TA-R2-wbpL	1	Center	0.01	123000	6300	157000000	132000000	R2-wapR	C1TA-R2-wbpL	mScarlet	YFP	123000	6300	157000000	132000000	1
exp_Sep-20-21	48	LB-f20	R2-wapR	C1TA-R2-wbpL	1	Center	0.001	74000	61000	157000000	132000000	R2-wapR	C1TA-R2-wbpL	mScarlet	YFP	74000	61000	157000000	132000000	1
exp_Sep-20-21	48	LB-f20	R2-wapR	C1TA-R2-wbpL	1	Edge	1	280000	6200	157000000	132000000	R2-wapR	C1TA-R2-wbpL	mScarlet	YFP	280000	6200	157000000	132000000	1
exp_Sep-20-21	48	LB-f20	R2-wapR	C1TA-R2-wbpL	1	Edge	0.1	290000	380	157000000	132000000	R2-wapR	C1TA-R2-wbpL	mScarlet	YFP	290000	380	157000000	132000000	1
exp_Sep-20-21	48	LB-f20	R2-wapR	C1TA-R2-wbpL	1	Edge	0.01	64000	340	157000000	132000000	R2-wapR	C1TA-R2-wbpL	mScarlet	YFP	64000	340	157000000	132000000	1
exp_Sep-20-21	48	LB-f20	R2-wapR	C1TA-R2-wbpL	1	Edge	0.001	280000	49000	157000000	132000000	R2-wapR	C1TA-R2-wbpL	mScarlet	YFP	280000	49000	157000000	132000000	1
exp_Sep-20-21	48	LB-f20	R2-wapR	C1TA-R2-wbpL	0.1	Center	1	85000	1160000	157000000	132000000	R2-wapR	C1TA-R2-wbpL	mScarlet	YFP	85000	1160000	157000000	132000000	0.1
exp_Sep-20-21	48	LB-f20	R2-wapR	C1TA-R2-wbpL	0.1	Center	0.1	98000	1310000	157000000	132000000	R2-wapR	C1TA-R2-wbpL	mScarlet	YFP	98000	1310000	157000000	132000000	0.1
exp_Sep-20-21	48	LB-f20	R2-wapR	C1TA-R2-wbpL	0.1	Center	0.01	61000	470000	157000000	132000000	R2-wapR	C1TA-R2-wbpL	mScarlet	YFP	61000	470000	157000000	132000000	0.1
exp_Sep-20-21	48	LB-f20	R2-wapR	C1TA-R2-wbpL	0.1	Center	0.001	54000	440000	157000000	132000000	R2-wapR	C1TA-R2-wbpL	mScarlet	YFP	54000	440000	157000000	132000000	0.1
exp_Sep-20-21	48	LB-f20	R2-wapR	C1TA-R2-wbpL	0.1	Edge	1	31000	650000	157000000	132000000	R2-wapR	C1TA-R2-wbpL	mScarlet	YFP	31000	650000	157000000	132000000	0.1
exp_Sep-20-21	48	LB-f20	R2-wapR	C1TA-R2-wbpL	0.1	Edge	0.1	59000	480000	157000000	132000000	R2-wapR	C1TA-R2-wbpL	mScarlet	YFP	59000	480000	157000000	132000000	0.1
exp_Sep-20-21	48	LB-f20	R2-wapR	C1TA-R2-wbpL	0.1	Edge	0.01	39000	143000	157000000	132000000	R2-wapR	C1TA-R2-wbpL	mScarlet	YFP	39000	143000	157000000	132000000	0.1
exp_Sep-20-21	48	LB-f20	R2-wapR	C1TA-R2-wbpL	0.1	Edge	0.001	31000	450000	157000000	132000000	R2-wapR	C1TA-R2-wbpL	mScarlet	YFP	31000	450000	157000000	132000000	0.1
exp_Sep-20-21	48	LB-f20	C1TA-R2-wbpL	R2-wapR	0.1	Center	1	8700	530000	60000000	81000000	R2-wapR	C1TA-R2-wbpL	YFP	mScarlet	530000	8700	81000000	60000000	10
exp_Sep-20-21	48	LB-f20	C1TA-R2-wbpL	R2-wapR	0.1	Center	0.1	600	770000	60000000	81000000	R2-wapR	C1TA-R2-wbpL	YFP	mScarlet	770000	600	81000000	60000000	10
exp_Sep-20-21	48	LB-f20	C1TA-R2-wbpL	R2-wapR	0.1	Center	0.01	2100	660000	60000000	81000000	R2-wapR	C1TA-R2-wbpL	YFP	mScarlet	660000	2100	81000000	60000000	10
exp_Sep-20-21	48	LB-f20	C1TA-R2-wbpL	R2-wapR	0.1	Center	0.001	11700	490000	60000000	81000000	R2-wapR	C1TA-R2-wbpL	YFP	mScarlet	490000	11700	81000000	60000000	10
exp_Sep-20-21	48	LB-f20	C1TA-R2-wbpL	R2-wapR	0.1	Edge	1	0	440000	60000000	81000000	R2-wapR	C1TA-R2-wbpL	YFP	mScarlet	440000	0	81000000	60000000	10
exp_Sep-20-21	48	LB-f20	C1TA-R2-wbpL	R2-wapR	0.1	Edge	0.1	0	330000	60000000	81000000	R2-wapR	C1TA-R2-wbpL	YFP	mScarlet	330000	0	81000000	60000000	10
exp_Sep-20-21	48	LB-f20	C1TA-R2-wbpL	R2-wapR	0.1	Edge	0.01	0	210000	60000000	81000000	R2-wapR	C1TA-R2-wbpL	YFP	mScarlet	210000	0	81000000	60000000	10
exp_Sep-20-21	48	LB-f20	C1TA-R2-wbpL	R2-wapR	0.1	Edge	0.001	800	250000	60000000	81000000	R2-wapR	C1TA-R2-wbpL	YFP	mScarlet	250000	800	81000000	60000000	10
exp_Sep-20-21	48	LB-f20	C1TA-R2-wbpL	R2-wapR	1	Center	1	108000	570000	60000000	81000000	R2-wapR	C1TA-R2-wbpL	YFP	mScarlet	570000	108000	81000000	60000000	1
exp_Sep-20-21	48	LB-f20	C1TA-R2-wbpL	R2-wapR	1	Center	0.1	4700	970000	60000000	81000000	R2-wapR	C1TA-R2-wbpL	YFP	mScarlet	970000	4700	81000000	60000000	1
exp_Sep-20-21	48	LB-f20	C1TA-R2-wbpL	R2-wapR	1	Center	0.01	4300	310000	60000000	81000000	R2-wapR	C1TA-R2-wbpL	YFP	mScarlet	310000	4300	81000000	60000000	1
exp_Sep-20-21	48	LB-f20	C1TA-R2-wbpL	R2-wapR	1	Center	0.001	71000	290000	60000000	81000000	R2-wapR	C1TA-R2-wbpL	YFP	mScarlet	290000	71000	81000000	60000000	1
exp_Sep-20-21	48	LB-f20	C1TA-R2-wbpL	R2-wapR	1	Edge	1	800	4700	60000000	81000000	R2-wapR	C1TA-R2-wbpL	YFP	mScarlet	4700	800	81000000	60000000	1
exp_Sep-20-21	48	LB-f20	C1TA-R2-wbpL	R2-wapR	1	Edge	0.1	700	1180000	60000000	81000000	R2-wapR	C1TA-R2-wbpL	YFP	mScarlet	1180000	700	81000000	60000000	1
exp_Sep-20-21	48	LB-f20	C1TA-R2-wbpL	R2-wapR	1	Edge	0.01	100	360000	60000000	81000000	R2-wapR	C1TA-R2-wbpL	YFP	mScarlet	360000	100	81000000	60000000	1
exp_Sep-20-21	48	LB-f20	C1TA-R2-wbpL	R2-wapR	1	Edge	0.001	68000	340000	60000000	81000000	R2-wapR	C1TA-R2-wbpL	YFP	mScarlet	340000	68000	81000000	60000000	1
exp_Sep-20-21	48	LB-f20	C1TA-R2-wbpL	R2-wapR	10	Center	1	4200000	430000	60000000	81000000	R2-wapR	C1TA-R2-wbpL	YFP	mScarlet	430000	4200000	81000000	60000000	0.1
exp_Sep-20-21	48	LB-f20	C1TA-R2-wbpL	R2-wapR	10	Center	0.1	710000	69000	60000000	81000000	R2-wapR	C1TA-R2-wbpL	YFP	mScarlet	69000	710000	81000000	60000000	0.1
exp_Sep-20-21	48	LB-f20	C1TA-R2-wbpL	R2-wapR	10	Center	0.01	610000	58000	60000000	81000000	R2-wapR	C1TA-R2-wbpL	YFP	mScarlet	58000	610000	81000000	60000000	0.1
exp_Sep-20-21	48	LB-f20	C1TA-R2-wbpL	R2-wapR	10	Center	0.001	460000	53000	60000000	81000000	R2-wapR	C1TA-R2-wbpL	YFP	mScarlet	53000	460000	81000000	60000000	0.1
exp_Sep-20-21	48	LB-f20	C1TA-R2-wbpL	R2-wapR	10	Edge	1	370000	37000	60000000	81000000	R2-wapR	C1TA-R2-wbpL	YFP	mScarlet	37000	370000	81000000	60000000	0.1
exp_Sep-20-21	48	LB-f20	C1TA-R2-wbpL	R2-wapR	10	Edge	0.1	33000	5700	60000000	81000000	R2-wapR	C1TA-R2-wbpL	YFP	mScarlet	5700	33000	81000000	60000000	0.1
exp_Sep-20-21	48	LB-f20	C1TA-R2-wbpL	R2-wapR	10	Edge	0.01	590000	135000	60000000	81000000	R2-wapR	C1TA-R2-wbpL	YFP	mScarlet	135000	590000	81000000	60000000	0.1
exp_Sep-20-21	48	LB-f20	C1TA-R2-wbpL	R2-wapR	10	Edge	0.001	470000	34000	60000000	81000000	R2-wapR	C1TA-R2-wbpL	YFP	mScarlet	34000	470000	81000000	60000000	0.1
exp_Sep-20-21	48	LB-f20	wapR	C1TA-R2-wbpL	10	Center	1	1360000	0	29000000	40000000	wapR	C1TA-R2-wbpL	mScarlet	YFP	1360000	0	29000000	40000000	10
exp_Sep-20-21	48	LB-f20	wapR	C1TA-R2-wbpL	10	Center	0.1	410000	0	29000000	40000000	wapR	C1TA-R2-wbpL	mScarlet	YFP	410000	0	29000000	40000000	10
exp_Sep-20-21	48	LB-f20	wapR	C1TA-R2-wbpL	10	Center	0.01	1210000	0	29000000	40000000	wapR	C1TA-R2-wbpL	mScarlet	YFP	1210000	0	29000000	40000000	10
exp_Sep-20-21	48	LB-f20	wapR	C1TA-R2-wbpL	10	Center	0.001	790000	44000	29000000	40000000	wapR	C1TA-R2-wbpL	mScarlet	YFP	790000	44000	29000000	40000000	10
exp_Sep-20-21	48	LB-f20	wapR	C1TA-R2-wbpL	10	Edge	1	4100000	0	29000000	40000000	wapR	C1TA-R2-wbpL	mScarlet	YFP	4100000	0	29000000	40000000	10
exp_Sep-20-21	48	LB-f20	wapR	C1TA-R2-wbpL	10	Edge	0.1	102000	0	29000000	40000000	wapR	C1TA-R2-wbpL	mScarlet	YFP	102000	0	29000000	40000000	10
exp_Sep-20-21	48	LB-f20	wapR	C1TA-R2-wbpL	10	Edge	0.01	690000	0	29000000	40000000	wapR	C1TA-R2-wbpL	mScarlet	YFP	690000	0	29000000	40000000	10
exp_Sep-20-21	48	LB-f20	wapR	C1TA-R2-wbpL	10	Edge	0.001	430000	900	29000000	40000000	wapR	C1TA-R2-wbpL	mScarlet	YFP	430000	900	29000000	40000000	10
exp_Sep-20-21	48	LB-f20	wapR	C1TA-R2-wbpL	1	Center	1	1270000	0	29000000	40000000	wapR	C1TA-R2-wbpL	mScarlet	YFP	1270000	0	29000000	40000000	1
exp_Sep-20-21	48	LB-f20	wapR	C1TA-R2-wbpL	1	Center	0.1	330000	0	29000000	40000000	wapR	C1TA-R2-wbpL	mScarlet	YFP	330000	0	29000000	40000000	1
exp_Sep-20-21	48	LB-f20	wapR	C1TA-R2-wbpL	1	Center	0.01	510000	117000	29000000	40000000	wapR	C1TA-R2-wbpL	mScarlet	YFP	510000	117000	29000000	40000000	1
exp_Sep-20-21	48	LB-f20	wapR	C1TA-R2-wbpL	1	Center	0.001	430000	560000	29000000	40000000	wapR	C1TA-R2-wbpL	mScarlet	YFP	430000	560000	29000000	40000000	1
exp_Sep-20-21	48	LB-f20	wapR	C1TA-R2-wbpL	1	Edge	1	840000	0	29000000	40000000	wapR	C1TA-R2-wbpL	mScarlet	YFP	840000	0	29000000	40000000	1
exp_Sep-20-21	48	LB-f20	wapR	C1TA-R2-wbpL	1	Edge	0.1	420000	0	29000000	40000000	wapR	C1TA-R2-wbpL	mScarlet	YFP	420000	0	29000000	40000000	1
exp_Sep-20-21	48	LB-f20	wapR	C1TA-R2-wbpL	1	Edge	0.01	560000	0	29000000	40000000	wapR	C1TA-R2-wbpL	mScarlet	YFP	560000	0	29000000	40000000	1
exp_Sep-20-21	48	LB-f20	wapR	C1TA-R2-wbpL	1	Edge	0.001	116000	82000	29000000	40000000	wapR	C1TA-R2-wbpL	mScarlet	YFP	116000	82000	29000000	40000000	1
exp_Sep-20-21	48	LB-f20	wapR	C1TA-R2-wbpL	0.1	Center	1	410000	1260000	29000000	40000000	wapR	C1TA-R2-wbpL	mScarlet	YFP	410000	1260000	29000000	40000000	0.1
exp_Sep-20-21	48	LB-f20	wapR	C1TA-R2-wbpL	0.1	Center	0.1	121000	560000	29000000	40000000	wapR	C1TA-R2-wbpL	mScarlet	YFP	121000	560000	29000000	40000000	0.1
exp_Sep-20-21	48	LB-f20	wapR	C1TA-R2-wbpL	0.1	Center	0.01	109000	3400000	29000000	40000000	wapR	C1TA-R2-wbpL	mScarlet	YFP	109000	3400000	29000000	40000000	0.1
exp_Sep-20-21	48	LB-f20	wapR	C1TA-R2-wbpL	0.1	Center	0.001	42000	1180000	29000000	40000000	wapR	C1TA-R2-wbpL	mScarlet	YFP	42000	1180000	29000000	40000000	0.1
exp_Sep-20-21	48	LB-f20	wapR	C1TA-R2-wbpL	0.1	Edge	1	680000	1080000	29000000	40000000	wapR	C1TA-R2-wbpL	mScarlet	YFP	680000	1080000	29000000	40000000	0.1
exp_Sep-20-21	48	LB-f20	wapR	C1TA-R2-wbpL	0.1	Edge	0.1	330000	810000	29000000	40000000	wapR	C1TA-R2-wbpL	mScarlet	YFP	330000	810000	29000000	40000000	0.1
exp_Sep-20-21	48	LB-f20	wapR	C1TA-R2-wbpL	0.1	Edge	0.01	124000	820000	29000000	40000000	wapR	C1TA-R2-wbpL	mScarlet	YFP	124000	820000	29000000	40000000	0.1
exp_Sep-20-21	48	LB-f20	wapR	C1TA-R2-wbpL	0.1	Edge	0.001	29000	550000	29000000	40000000	wapR	C1TA-R2-wbpL	mScarlet	YFP	29000	550000	29000000	40000000	0.1
exp_Sep-20-21	48	LB-f20	C1TA-R2-wbpL	wapR	0.1	Center	1	0	840000	64000000	24000000	wapR	C1TA-R2-wbpL	YFP	mScarlet	840000	0	24000000	64000000	10
exp_Sep-20-21	48	LB-f20	C1TA-R2-wbpL	wapR	0.1	Center	0.1	0	470000	64000000	24000000	wapR	C1TA-R2-wbpL	YFP	mScarlet	470000	0	24000000	64000000	10
exp_Sep-20-21	48	LB-f20	C1TA-R2-wbpL	wapR	0.1	Center	0.01	0	1240000	64000000	24000000	wapR	C1TA-R2-wbpL	YFP	mScarlet	1240000	0	24000000	64000000	10
exp_Sep-20-21	48	LB-f20	C1TA-R2-wbpL	wapR	0.1	Center	0.001	68000	340000	64000000	24000000	wapR	C1TA-R2-wbpL	YFP	mScarlet	340000	68000	24000000	64000000	10
exp_Sep-20-21	48	LB-f20	C1TA-R2-wbpL	wapR	0.1	Edge	1	0	980000	64000000	24000000	wapR	C1TA-R2-wbpL	YFP	mScarlet	980000	0	24000000	64000000	10
exp_Sep-20-21	48	LB-f20	C1TA-R2-wbpL	wapR	0.1	Edge	0.1	30	320000	64000000	24000000	wapR	C1TA-R2-wbpL	YFP	mScarlet	320000	30	24000000	64000000	10
exp_Sep-20-21	48	LB-f20	C1TA-R2-wbpL	wapR	0.1	Edge	0.01	0	116000	64000000	24000000	wapR	C1TA-R2-wbpL	YFP	mScarlet	116000	0	24000000	64000000	10
exp_Sep-20-21	48	LB-f20	C1TA-R2-wbpL	wapR	0.1	Edge	0.001	52000	580000	64000000	24000000	wapR	C1TA-R2-wbpL	YFP	mScarlet	580000	52000	24000000	64000000	10
exp_Sep-20-21	48	LB-f20	C1TA-R2-wbpL	wapR	1	Center	1	0	1070000	64000000	24000000	wapR	C1TA-R2-wbpL	YFP	mScarlet	1070000	0	24000000	64000000	1
exp_Sep-20-21	48	LB-f20	C1TA-R2-wbpL	wapR	1	Center	0.1	0	590000	64000000	24000000	wapR	C1TA-R2-wbpL	YFP	mScarlet	590000	0	24000000	64000000	1
exp_Sep-20-21	48	LB-f20	C1TA-R2-wbpL	wapR	1	Center	0.01	520000	590000	64000000	24000000	wapR	C1TA-R2-wbpL	YFP	mScarlet	590000	520000	24000000	64000000	1
exp_Sep-20-21	48	LB-f20	C1TA-R2-wbpL	wapR	1	Center	0.001	560000	85000	64000000	24000000	wapR	C1TA-R2-wbpL	YFP	mScarlet	85000	560000	24000000	64000000	1
exp_Sep-20-21	48	LB-f20	C1TA-R2-wbpL	wapR	1	Edge	1	0	1270000	64000000	24000000	wapR	C1TA-R2-wbpL	YFP	mScarlet	1270000	0	24000000	64000000	1
exp_Sep-20-21	48	LB-f20	C1TA-R2-wbpL	wapR	1	Edge	0.1	0	620000	64000000	24000000	wapR	C1TA-R2-wbpL	YFP	mScarlet	620000	0	24000000	64000000	1
exp_Sep-20-21	48	LB-f20	C1TA-R2-wbpL	wapR	1	Edge	0.01	270000	790000	64000000	24000000	wapR	C1TA-R2-wbpL	YFP	mScarlet	790000	270000	24000000	64000000	1
exp_Sep-20-21	48	LB-f20	C1TA-R2-wbpL	wapR	1	Edge	0.001	350000	45000	64000000	24000000	wapR	C1TA-R2-wbpL	YFP	mScarlet	45000	350000	24000000	64000000	1
exp_Sep-20-21	48	LB-f20	C1TA-R2-wbpL	wapR	10	Center	1	850000	59000	64000000	24000000	wapR	C1TA-R2-wbpL	YFP	mScarlet	59000	850000	24000000	64000000	0.1
exp_Sep-20-21	48	LB-f20	C1TA-R2-wbpL	wapR	10	Center	0.1	520000	37000	64000000	24000000	wapR	C1TA-R2-wbpL	YFP	mScarlet	37000	520000	24000000	64000000	0.1
exp_Sep-20-21	48	LB-f20	C1TA-R2-wbpL	wapR	10	Center	0.01	860000	62000	64000000	24000000	wapR	C1TA-R2-wbpL	YFP	mScarlet	62000	860000	24000000	64000000	0.1
exp_Sep-20-21	48	LB-f20	C1TA-R2-wbpL	wapR	10	Center	0.001	740000	35000	64000000	24000000	wapR	C1TA-R2-wbpL	YFP	mScarlet	35000	740000	24000000	64000000	0.1
exp_Sep-20-21	48	LB-f20	C1TA-R2-wbpL	wapR	10	Edge	1	940000	82000	64000000	24000000	wapR	C1TA-R2-wbpL	YFP	mScarlet	82000	940000	24000000	64000000	0.1
exp_Sep-20-21	48	LB-f20	C1TA-R2-wbpL	wapR	10	Edge	0.1	550000	35000	64000000	24000000	wapR	C1TA-R2-wbpL	YFP	mScarlet	35000	550000	24000000	64000000	0.1
exp_Sep-20-21	48	LB-f20	C1TA-R2-wbpL	wapR	10	Edge	0.01	930000	62000	64000000	24000000	wapR	C1TA-R2-wbpL	YFP	mScarlet	62000	930000	24000000	64000000	0.1
exp_Sep-20-21	48	LB-f20	C1TA-R2-wbpL	wapR	10	Edge	0.001	580000	59000	64000000	24000000	wapR	C1TA-R2-wbpL	YFP	mScarlet	59000	580000	24000000	64000000	0.1
exp_Oct4-21	48	LB-f20	wapR	C1TA-R2-wbpL	10	Center	1	920000	0	17000000	40000000	wapR	C1TA-R2-wbpL	mScarlet	YFP	920000	0	17000000	40000000	10
exp_Oct4-21	48	LB-f20	wapR	C1TA-R2-wbpL	10	Center	0.1	560000	0	17000000	40000000	wapR	C1TA-R2-wbpL	mScarlet	YFP	560000	0	17000000	40000000	10
exp_Oct4-21	48	LB-f20	wapR	C1TA-R2-wbpL	10	Center	0.01	390000	0	17000000	40000000	wapR	C1TA-R2-wbpL	mScarlet	YFP	390000	0	17000000	40000000	10
exp_Oct4-21	48	LB-f20	wapR	C1TA-R2-wbpL	10	Center	0.001	510000	4400	17000000	40000000	wapR	C1TA-R2-wbpL	mScarlet	YFP	510000	4400	17000000	40000000	10
exp_Oct4-21	48	LB-f20	wapR	C1TA-R2-wbpL	10	Edge	1	1020000	0	17000000	40000000	wapR	C1TA-R2-wbpL	mScarlet	YFP	1020000	0	17000000	40000000	10
exp_Oct4-21	48	LB-f20	wapR	C1TA-R2-wbpL	10	Edge	0.1	370000	0	17000000	40000000	wapR	C1TA-R2-wbpL	mScarlet	YFP	370000	0	17000000	40000000	10
exp_Oct4-21	48	LB-f20	wapR	C1TA-R2-wbpL	10	Edge	0.01	3500000	0	17000000	40000000	wapR	C1TA-R2-wbpL	mScarlet	YFP	3500000	0	17000000	40000000	10
exp_Oct4-21	48	LB-f20	wapR	C1TA-R2-wbpL	10	Edge	0.001	2500000	39000	17000000	40000000	wapR	C1TA-R2-wbpL	mScarlet	YFP	2500000	39000	17000000	40000000	10
exp_Oct4-21	48	LB-f20	wapR	C1TA-R2-wbpL	1	Center	1	450000	200	17000000	40000000	wapR	C1TA-R2-wbpL	mScarlet	YFP	450000	200	17000000	40000000	1
exp_Oct4-21	48	LB-f20	wapR	C1TA-R2-wbpL	1	Center	0.1	103000	0	17000000	40000000	wapR	C1TA-R2-wbpL	mScarlet	YFP	103000	0	17000000	40000000	1
exp_Oct4-21	48	LB-f20	wapR	C1TA-R2-wbpL	1	Center	0.01	3500000	620000	17000000	40000000	wapR	C1TA-R2-wbpL	mScarlet	YFP	3500000	620000	17000000	40000000	1
exp_Oct4-21	48	LB-f20	wapR	C1TA-R2-wbpL	1	Center	0.001	480000	570000	17000000	40000000	wapR	C1TA-R2-wbpL	mScarlet	YFP	480000	570000	17000000	40000000	1
exp_Oct4-21	48	LB-f20	wapR	C1TA-R2-wbpL	1	Edge	1	1260000	0	17000000	40000000	wapR	C1TA-R2-wbpL	mScarlet	YFP	1260000	0	17000000	40000000	1
exp_Oct4-21	48	LB-f20	wapR	C1TA-R2-wbpL	1	Edge	0.1	480000	0	17000000	40000000	wapR	C1TA-R2-wbpL	mScarlet	YFP	480000	0	17000000	40000000	1
exp_Oct4-21	48	LB-f20	wapR	C1TA-R2-wbpL	1	Edge	0.01	520000	6100	17000000	40000000	wapR	C1TA-R2-wbpL	mScarlet	YFP	520000	6100	17000000	40000000	1
exp_Oct4-21	48	LB-f20	wapR	C1TA-R2-wbpL	1	Edge	0.001	1500000	2100000	17000000	40000000	wapR	C1TA-R2-wbpL	mScarlet	YFP	1500000	2100000	17000000	40000000	1
exp_Oct4-21	48	LB-f20	wapR	C1TA-R2-wbpL	0.1	Center	1	370000	3100000	17000000	40000000	wapR	C1TA-R2-wbpL	mScarlet	YFP	370000	3100000	17000000	40000000	0.1
exp_Oct4-21	48	LB-f20	wapR	C1TA-R2-wbpL	0.1	Center	0.1	55000	410000	17000000	40000000	wapR	C1TA-R2-wbpL	mScarlet	YFP	55000	410000	17000000	40000000	0.1
exp_Oct4-21	48	LB-f20	wapR	C1TA-R2-wbpL	0.1	Center	0.01	137000	4200000	17000000	40000000	wapR	C1TA-R2-wbpL	mScarlet	YFP	137000	4200000	17000000	40000000	0.1
exp_Oct4-21	48	LB-f20	wapR	C1TA-R2-wbpL	0.1	Center	0.001	83000	1130000	17000000	40000000	wapR	C1TA-R2-wbpL	mScarlet	YFP	83000	1130000	17000000	40000000	0.1
exp_Oct4-21	48	LB-f20	wapR	C1TA-R2-wbpL	0.1	Edge	1	44000	970000	17000000	40000000	wapR	C1TA-R2-wbpL	mScarlet	YFP	44000	970000	17000000	40000000	0.1
exp_Oct4-21	48	LB-f20	wapR	C1TA-R2-wbpL	0.1	Edge	0.1	370000	670000	17000000	40000000	wapR	C1TA-R2-wbpL	mScarlet	YFP	370000	670000	17000000	40000000	0.1
exp_Oct4-21	48	LB-f20	wapR	C1TA-R2-wbpL	0.1	Edge	0.01	44000	710000	17000000	40000000	wapR	C1TA-R2-wbpL	mScarlet	YFP	44000	710000	17000000	40000000	0.1
exp_Oct4-21	48	LB-f20	wapR	C1TA-R2-wbpL	0.1	Edge	0.001	380000	4900000	17000000	40000000	wapR	C1TA-R2-wbpL	mScarlet	YFP	380000	4900000	17000000	40000000	0.1
exp_Oct4-21	48	LB-f20	C1TA-R2-wbpL	wapR	0.1	Center	1	0	930000	16000000	8000000	wapR	C1TA-R2-wbpL	YFP	mScarlet	930000	0	8000000	16000000	10
exp_Oct4-21	48	LB-f20	C1TA-R2-wbpL	wapR	0.1	Center	0.1	0	380000	16000000	8000000	wapR	C1TA-R2-wbpL	YFP	mScarlet	380000	0	8000000	16000000	10
exp_Oct4-21	48	LB-f20	C1TA-R2-wbpL	wapR	0.1	Center	0.01	600	1080000	16000000	8000000	wapR	C1TA-R2-wbpL	YFP	mScarlet	1080000	600	8000000	16000000	10
exp_Oct4-21	48	LB-f20	C1TA-R2-wbpL	wapR	0.1	Center	0.001	6400	610000	16000000	8000000	wapR	C1TA-R2-wbpL	YFP	mScarlet	610000	6400	8000000	16000000	10
exp_Oct4-21	48	LB-f20	C1TA-R2-wbpL	wapR	0.1	Edge	1	0	750000	16000000	8000000	wapR	C1TA-R2-wbpL	YFP	mScarlet	750000	0	8000000	16000000	10
exp_Oct4-21	48	LB-f20	C1TA-R2-wbpL	wapR	0.1	Edge	0.1	0	580000	16000000	8000000	wapR	C1TA-R2-wbpL	YFP	mScarlet	580000	0	8000000	16000000	10
exp_Oct4-21	48	LB-f20	C1TA-R2-wbpL	wapR	0.1	Edge	0.01	0	3800000	16000000	8000000	wapR	C1TA-R2-wbpL	YFP	mScarlet	3800000	0	8000000	16000000	10
exp_Oct4-21	48	LB-f20	C1TA-R2-wbpL	wapR	0.1	Edge	0.001	46000	870000	16000000	8000000	wapR	C1TA-R2-wbpL	YFP	mScarlet	870000	46000	8000000	16000000	10
exp_Oct4-21	48	LB-f20	C1TA-R2-wbpL	wapR	1	Center	1	0	780000	16000000	8000000	wapR	C1TA-R2-wbpL	YFP	mScarlet	780000	0	8000000	16000000	1
exp_Oct4-21	48	LB-f20	C1TA-R2-wbpL	wapR	1	Center	0.1	0	180000	16000000	8000000	wapR	C1TA-R2-wbpL	YFP	mScarlet	180000	0	8000000	16000000	1
exp_Oct4-21	48	LB-f20	C1TA-R2-wbpL	wapR	1	Center	0.01	360000	710000	16000000	8000000	wapR	C1TA-R2-wbpL	YFP	mScarlet	710000	360000	8000000	16000000	1
exp_Oct4-21	48	LB-f20	C1TA-R2-wbpL	wapR	1	Center	0.001	460000	97000	16000000	8000000	wapR	C1TA-R2-wbpL	YFP	mScarlet	97000	460000	8000000	16000000	1
exp_Oct4-21	48	LB-f20	C1TA-R2-wbpL	wapR	1	Edge	1	0	92000	16000000	8000000	wapR	C1TA-R2-wbpL	YFP	mScarlet	92000	0	8000000	16000000	1
exp_Oct4-21	48	LB-f20	C1TA-R2-wbpL	wapR	1	Edge	0.1	0	980000	16000000	8000000	wapR	C1TA-R2-wbpL	YFP	mScarlet	980000	0	8000000	16000000	1
exp_Oct4-21	48	LB-f20	C1TA-R2-wbpL	wapR	1	Edge	0.01	NA	NA	16000000	8000000	wapR	C1TA-R2-wbpL	YFP	mScarlet	NA	NA	8000000	16000000	1
exp_Oct4-21	48	LB-f20	C1TA-R2-wbpL	wapR	1	Edge	0.001	470000	49000	16000000	8000000	wapR	C1TA-R2-wbpL	YFP	mScarlet	49000	470000	8000000	16000000	1
exp_Oct4-21	48	LB-f20	C1TA-R2-wbpL	wapR	10	Center	1	110000	450000	16000000	8000000	wapR	C1TA-R2-wbpL	YFP	mScarlet	450000	110000	8000000	16000000	0.1
exp_Oct4-21	48	LB-f20	C1TA-R2-wbpL	wapR	10	Center	0.1	540000	61000	16000000	8000000	wapR	C1TA-R2-wbpL	YFP	mScarlet	61000	540000	8000000	16000000	0.1
exp_Oct4-21	48	LB-f20	C1TA-R2-wbpL	wapR	10	Center	0.01	720000	53000	16000000	8000000	wapR	C1TA-R2-wbpL	YFP	mScarlet	53000	720000	8000000	16000000	0.1
exp_Oct4-21	48	LB-f20	C1TA-R2-wbpL	wapR	10	Center	0.001	1220000	38000	16000000	8000000	wapR	C1TA-R2-wbpL	YFP	mScarlet	38000	1220000	8000000	16000000	0.1
exp_Oct4-21	48	LB-f20	C1TA-R2-wbpL	wapR	10	Edge	1	630000	134000	16000000	8000000	wapR	C1TA-R2-wbpL	YFP	mScarlet	134000	630000	8000000	16000000	0.1
exp_Oct4-21	48	LB-f20	C1TA-R2-wbpL	wapR	10	Edge	0.1	620000	290000	16000000	8000000	wapR	C1TA-R2-wbpL	YFP	mScarlet	290000	620000	8000000	16000000	0.1
exp_Oct4-21	48	LB-f20	C1TA-R2-wbpL	wapR	10	Edge	0.01	4300000	410000	16000000	8000000	wapR	C1TA-R2-wbpL	YFP	mScarlet	410000	4300000	8000000	16000000	0.1
exp_Oct4-21	48	LB-f20	C1TA-R2-wbpL	wapR	10	Edge	0.001	790000	9300	16000000	8000000	wapR	C1TA-R2-wbpL	YFP	mScarlet	9300	790000	8000000	16000000	0.1
exp_Oct13-21	48	LB-f20	wapR	C1TA-R2-wbpL	10	Center	1	1170000	0	24000000	34000000	wapR	C1TA-R2-wbpL	mScarlet	YFP	1170000	0	24000000	34000000	10
exp_Oct13-21	48	LB-f20	wapR	C1TA-R2-wbpL	10	Center	0.1	1020000	0	24000000	34000000	wapR	C1TA-R2-wbpL	mScarlet	YFP	1020000	0	24000000	34000000	10
exp_Oct13-21	48	LB-f20	wapR	C1TA-R2-wbpL	10	Center	0.01	980000	0	24000000	34000000	wapR	C1TA-R2-wbpL	mScarlet	YFP	980000	0	24000000	34000000	10
exp_Oct13-21	48	LB-f20	wapR	C1TA-R2-wbpL	10	Center	0.001	1140000	51000	24000000	34000000	wapR	C1TA-R2-wbpL	mScarlet	YFP	1140000	51000	24000000	34000000	10
exp_Oct13-21	48	LB-f20	wapR	C1TA-R2-wbpL	10	Edge	1	1030000	0	24000000	34000000	wapR	C1TA-R2-wbpL	mScarlet	YFP	1030000	0	24000000	34000000	10
exp_Oct13-21	48	LB-f20	wapR	C1TA-R2-wbpL	10	Edge	0.1	820000	0	24000000	34000000	wapR	C1TA-R2-wbpL	mScarlet	YFP	820000	0	24000000	34000000	10
exp_Oct13-21	48	LB-f20	wapR	C1TA-R2-wbpL	10	Edge	0.01	260000	0	24000000	34000000	wapR	C1TA-R2-wbpL	mScarlet	YFP	260000	0	24000000	34000000	10
exp_Oct13-21	48	LB-f20	wapR	C1TA-R2-wbpL	10	Edge	0.001	1320000	44000	24000000	34000000	wapR	C1TA-R2-wbpL	mScarlet	YFP	1320000	44000	24000000	34000000	10
exp_Oct13-21	48	LB-f20	wapR	C1TA-R2-wbpL	1	Center	1	1130000	0	24000000	34000000	wapR	C1TA-R2-wbpL	mScarlet	YFP	1130000	0	24000000	34000000	1
exp_Oct13-21	48	LB-f20	wapR	C1TA-R2-wbpL	1	Center	0.1	960000	0	24000000	34000000	wapR	C1TA-R2-wbpL	mScarlet	YFP	960000	0	24000000	34000000	1
exp_Oct13-21	48	LB-f20	wapR	C1TA-R2-wbpL	1	Center	0.01	770000	137000	24000000	34000000	wapR	C1TA-R2-wbpL	mScarlet	YFP	770000	137000	24000000	34000000	1
exp_Oct13-21	48	LB-f20	wapR	C1TA-R2-wbpL	1	Center	0.001	820000	640000	24000000	34000000	wapR	C1TA-R2-wbpL	mScarlet	YFP	820000	640000	24000000	34000000	1
exp_Oct13-21	48	LB-f20	wapR	C1TA-R2-wbpL	1	Edge	1	470000	0	24000000	34000000	wapR	C1TA-R2-wbpL	mScarlet	YFP	470000	0	24000000	34000000	1
exp_Oct13-21	48	LB-f20	wapR	C1TA-R2-wbpL	1	Edge	0.1	530000	100	24000000	34000000	wapR	C1TA-R2-wbpL	mScarlet	YFP	530000	100	24000000	34000000	1
exp_Oct13-21	48	LB-f20	wapR	C1TA-R2-wbpL	1	Edge	0.01	240000	24000	24000000	34000000	wapR	C1TA-R2-wbpL	mScarlet	YFP	240000	24000	24000000	34000000	1
exp_Oct13-21	48	LB-f20	wapR	C1TA-R2-wbpL	1	Edge	0.001	380000	450000	24000000	34000000	wapR	C1TA-R2-wbpL	mScarlet	YFP	380000	450000	24000000	34000000	1
exp_Oct13-21	48	LB-f20	wapR	C1TA-R2-wbpL	0.1	Center	1	340000	2700000	24000000	34000000	wapR	C1TA-R2-wbpL	mScarlet	YFP	340000	2700000	24000000	34000000	0.1
exp_Oct13-21	48	LB-f20	wapR	C1TA-R2-wbpL	0.1	Center	0.1	350000	1900000	24000000	34000000	wapR	C1TA-R2-wbpL	mScarlet	YFP	350000	1900000	24000000	34000000	0.1
exp_Oct13-21	48	LB-f20	wapR	C1TA-R2-wbpL	0.1	Center	0.01	83000	540000	24000000	34000000	wapR	C1TA-R2-wbpL	mScarlet	YFP	83000	540000	24000000	34000000	0.1
exp_Oct13-21	48	LB-f20	wapR	C1TA-R2-wbpL	0.1	Center	0.001	32000	730000	24000000	34000000	wapR	C1TA-R2-wbpL	mScarlet	YFP	32000	730000	24000000	34000000	0.1
exp_Oct13-21	48	LB-f20	wapR	C1TA-R2-wbpL	0.1	Edge	1	310000	1200	24000000	34000000	wapR	C1TA-R2-wbpL	mScarlet	YFP	310000	1200	24000000	34000000	0.1
exp_Oct13-21	48	LB-f20	wapR	C1TA-R2-wbpL	0.1	Edge	0.1	3900000	350000	24000000	34000000	wapR	C1TA-R2-wbpL	mScarlet	YFP	3900000	350000	24000000	34000000	0.1
exp_Oct13-21	48	LB-f20	wapR	C1TA-R2-wbpL	0.1	Edge	0.01	46000	186000	24000000	34000000	wapR	C1TA-R2-wbpL	mScarlet	YFP	46000	186000	24000000	34000000	0.1
exp_Oct13-21	48	LB-f20	wapR	C1TA-R2-wbpL	0.1	Edge	0.001	41000	1140000	24000000	34000000	wapR	C1TA-R2-wbpL	mScarlet	YFP	41000	1140000	24000000	34000000	0.1
exp_Oct13-21	48	LB-f20	C1TA-R2-wbpL	wapR	0.1	Center	1	0	1220000	10000000	23000000	wapR	C1TA-R2-wbpL	YFP	mScarlet	1220000	0	23000000	10000000	10
exp_Oct13-21	48	LB-f20	C1TA-R2-wbpL	wapR	0.1	Center	0.1	0	650000	10000000	23000000	wapR	C1TA-R2-wbpL	YFP	mScarlet	650000	0	23000000	10000000	10
exp_Oct13-21	48	LB-f20	C1TA-R2-wbpL	wapR	0.1	Center	0.01	0	1060000	10000000	23000000	wapR	C1TA-R2-wbpL	YFP	mScarlet	1060000	0	23000000	10000000	10
exp_Oct13-21	48	LB-f20	C1TA-R2-wbpL	wapR	0.1	Center	0.001	89000	990000	10000000	23000000	wapR	C1TA-R2-wbpL	YFP	mScarlet	990000	89000	23000000	10000000	10
exp_Oct13-21	48	LB-f20	C1TA-R2-wbpL	wapR	0.1	Edge	1	0	1460000	10000000	23000000	wapR	C1TA-R2-wbpL	YFP	mScarlet	1460000	0	23000000	10000000	10
exp_Oct13-21	48	LB-f20	C1TA-R2-wbpL	wapR	0.1	Edge	0.1	0	650000	10000000	23000000	wapR	C1TA-R2-wbpL	YFP	mScarlet	650000	0	23000000	10000000	10
exp_Oct13-21	48	LB-f20	C1TA-R2-wbpL	wapR	0.1	Edge	0.01	100	720000	10000000	23000000	wapR	C1TA-R2-wbpL	YFP	mScarlet	720000	100	23000000	10000000	10
exp_Oct13-21	48	LB-f20	C1TA-R2-wbpL	wapR	0.1	Edge	0.001	56000	3700000	10000000	23000000	wapR	C1TA-R2-wbpL	YFP	mScarlet	3700000	56000	23000000	10000000	10
exp_Oct13-21	48	LB-f20	C1TA-R2-wbpL	wapR	1	Center	1	0	110000	10000000	23000000	wapR	C1TA-R2-wbpL	YFP	mScarlet	110000	0	23000000	10000000	1
exp_Oct13-21	48	LB-f20	C1TA-R2-wbpL	wapR	1	Center	0.1	0	1060000	10000000	23000000	wapR	C1TA-R2-wbpL	YFP	mScarlet	1060000	0	23000000	10000000	1
exp_Oct13-21	48	LB-f20	C1TA-R2-wbpL	wapR	1	Center	0.01	72000	580000	10000000	23000000	wapR	C1TA-R2-wbpL	YFP	mScarlet	580000	72000	23000000	10000000	1
exp_Oct13-21	48	LB-f20	C1TA-R2-wbpL	wapR	1	Center	0.001	650000	560000	10000000	23000000	wapR	C1TA-R2-wbpL	YFP	mScarlet	560000	650000	23000000	10000000	1
exp_Oct13-21	48	LB-f20	C1TA-R2-wbpL	wapR	1	Edge	1	13000	820000	10000000	23000000	wapR	C1TA-R2-wbpL	YFP	mScarlet	820000	13000	23000000	10000000	1
exp_Oct13-21	48	LB-f20	C1TA-R2-wbpL	wapR	1	Edge	0.1	0	890000	10000000	23000000	wapR	C1TA-R2-wbpL	YFP	mScarlet	890000	0	23000000	10000000	1
exp_Oct13-21	48	LB-f20	C1TA-R2-wbpL	wapR	1	Edge	0.01	41000	65000	10000000	23000000	wapR	C1TA-R2-wbpL	YFP	mScarlet	65000	41000	23000000	10000000	1
exp_Oct13-21	48	LB-f20	C1TA-R2-wbpL	wapR	1	Edge	0.001	1220000	850000	10000000	23000000	wapR	C1TA-R2-wbpL	YFP	mScarlet	850000	1220000	23000000	10000000	1
exp_Oct13-21	48	LB-f20	C1TA-R2-wbpL	wapR	10	Center	1	2500000	180000	10000000	23000000	wapR	C1TA-R2-wbpL	YFP	mScarlet	180000	2500000	23000000	10000000	0.1
exp_Oct13-21	48	LB-f20	C1TA-R2-wbpL	wapR	10	Center	0.1	2900000	360000	10000000	23000000	wapR	C1TA-R2-wbpL	YFP	mScarlet	360000	2900000	23000000	10000000	0.1
exp_Oct13-21	48	LB-f20	C1TA-R2-wbpL	wapR	10	Center	0.01	830000	127000	10000000	23000000	wapR	C1TA-R2-wbpL	YFP	mScarlet	127000	830000	23000000	10000000	0.1
exp_Oct13-21	48	LB-f20	C1TA-R2-wbpL	wapR	10	Center	0.001	1070000	51000	10000000	23000000	wapR	C1TA-R2-wbpL	YFP	mScarlet	51000	1070000	23000000	10000000	0.1
exp_Oct13-21	48	LB-f20	C1TA-R2-wbpL	wapR	10	Edge	1	3700000	3600	10000000	23000000	wapR	C1TA-R2-wbpL	YFP	mScarlet	3600	3700000	23000000	10000000	0.1
exp_Oct13-21	48	LB-f20	C1TA-R2-wbpL	wapR	10	Edge	0.1	980000	62000	10000000	23000000	wapR	C1TA-R2-wbpL	YFP	mScarlet	62000	980000	23000000	10000000	0.1
exp_Oct13-21	48	LB-f20	C1TA-R2-wbpL	wapR	10	Edge	0.01	360000	23000	10000000	23000000	wapR	C1TA-R2-wbpL	YFP	mScarlet	23000	360000	23000000	10000000	0.1
exp_Oct13-21	48	LB-f20	C1TA-R2-wbpL	wapR	10	Edge	0.001	4300000	28000	10000000	23000000	wapR	C1TA-R2-wbpL	YFP	mScarlet	28000	4300000	23000000	10000000	0.1
exp_Oct13-21-A	48	LB-f20	R2-wapR	C1TA-R2-wbpL	10	Center	0.01	350000	1600	42000000	34000000	R2-wapR	C1TA-R2-wbpL	mScarlet	YFP	350000	1600	42000000	34000000	10
exp_Oct13-21-B	48	LB-f20	R2-wapR	C1TA-R2-wbpL	10	Center	0.01	520000	200	42000000	34000000	R2-wapR	C1TA-R2-wbpL	mScarlet	YFP	520000	200	42000000	34000000	10
exp_Oct13-21-A	48	LB-f20	R2-wapR	C1TA-R2-wbpL	10	Center	0.001	390000	3700	42000000	34000000	R2-wapR	C1TA-R2-wbpL	mScarlet	YFP	390000	3700	42000000	34000000	10
exp_Oct13-21-B	48	LB-f20	R2-wapR	C1TA-R2-wbpL	10	Center	0.001	720000	6200	42000000	34000000	R2-wapR	C1TA-R2-wbpL	mScarlet	YFP	720000	6200	42000000	34000000	10
exp_Oct13-21-A	48	LB-f20	R2-wapR	C1TA-R2-wbpL	10	Edge	0.01	590000	200	42000000	34000000	R2-wapR	C1TA-R2-wbpL	mScarlet	YFP	590000	200	42000000	34000000	10
exp_Oct13-21-B	48	LB-f20	R2-wapR	C1TA-R2-wbpL	10	Edge	0.01	670000	0	42000000	34000000	R2-wapR	C1TA-R2-wbpL	mScarlet	YFP	670000	0	42000000	34000000	10
exp_Oct13-21-A	48	LB-f20	R2-wapR	C1TA-R2-wbpL	10	Edge	0.001	950000	0	42000000	34000000	R2-wapR	C1TA-R2-wbpL	mScarlet	YFP	950000	0	42000000	34000000	10
exp_Oct13-21-B	48	LB-f20	R2-wapR	C1TA-R2-wbpL	10	Edge	0.001	3100000	0	42000000	34000000	R2-wapR	C1TA-R2-wbpL	mScarlet	YFP	3100000	0	42000000	34000000	10
exp_Oct13-21-A	48	LB-f20	R2-wapR	C1TA-R2-wbpL	1	Center	0.01	530000	4600	42000000	34000000	R2-wapR	C1TA-R2-wbpL	mScarlet	YFP	530000	4600	42000000	34000000	1
exp_Oct13-21-B	48	LB-f20	R2-wapR	C1TA-R2-wbpL	1	Center	0.01	370000	4300	42000000	34000000	R2-wapR	C1TA-R2-wbpL	mScarlet	YFP	370000	4300	42000000	34000000	1
exp_Oct13-21-A	48	LB-f20	R2-wapR	C1TA-R2-wbpL	1	Center	0.001	105000	33000	42000000	34000000	R2-wapR	C1TA-R2-wbpL	mScarlet	YFP	105000	33000	42000000	34000000	1
exp_Oct13-21-B	48	LB-f20	R2-wapR	C1TA-R2-wbpL	1	Center	0.001	330000	57000	42000000	34000000	R2-wapR	C1TA-R2-wbpL	mScarlet	YFP	330000	57000	42000000	34000000	1
exp_Oct13-21-A	48	LB-f20	R2-wapR	C1TA-R2-wbpL	1	Edge	0.01	370000	200	42000000	34000000	R2-wapR	C1TA-R2-wbpL	mScarlet	YFP	370000	200	42000000	34000000	1
exp_Oct13-21-B	48	LB-f20	R2-wapR	C1TA-R2-wbpL	1	Edge	0.01	350000	0	42000000	34000000	R2-wapR	C1TA-R2-wbpL	mScarlet	YFP	350000	0	42000000	34000000	1
exp_Oct13-21-A	48	LB-f20	R2-wapR	C1TA-R2-wbpL	1	Edge	0.001	240000	11800	42000000	34000000	R2-wapR	C1TA-R2-wbpL	mScarlet	YFP	240000	11800	42000000	34000000	1
exp_Oct13-21-B	48	LB-f20	R2-wapR	C1TA-R2-wbpL	1	Edge	0.001	420000	1000	42000000	34000000	R2-wapR	C1TA-R2-wbpL	mScarlet	YFP	420000	1000	42000000	34000000	1
exp_Oct13-21-A	48	LB-f20	R2-wapR	C1TA-R2-wbpL	0.1	Center	0.01	2700000	6100000	42000000	34000000	R2-wapR	C1TA-R2-wbpL	mScarlet	YFP	2700000	6100000	42000000	34000000	0.1
exp_Oct13-21-B	48	LB-f20	R2-wapR	C1TA-R2-wbpL	0.1	Center	0.01	350000	2300000	42000000	34000000	R2-wapR	C1TA-R2-wbpL	mScarlet	YFP	350000	2300000	42000000	34000000	0.1
exp_Oct13-21-A	48	LB-f20	R2-wapR	C1TA-R2-wbpL	0.1	Center	0.001	370000	3400000	42000000	34000000	R2-wapR	C1TA-R2-wbpL	mScarlet	YFP	370000	3400000	42000000	34000000	0.1
exp_Oct13-21-B	48	LB-f20	R2-wapR	C1TA-R2-wbpL	0.1	Center	0.001	71000	2300000	42000000	34000000	R2-wapR	C1TA-R2-wbpL	mScarlet	YFP	71000	2300000	42000000	34000000	0.1
exp_Oct13-21-A	48	LB-f20	R2-wapR	C1TA-R2-wbpL	0.1	Edge	0.01	6700000	4200000	42000000	34000000	R2-wapR	C1TA-R2-wbpL	mScarlet	YFP	6700000	4200000	42000000	34000000	0.1
exp_Oct13-21-B	48	LB-f20	R2-wapR	C1TA-R2-wbpL	0.1	Edge	0.01	6500000	1220000	42000000	34000000	R2-wapR	C1TA-R2-wbpL	mScarlet	YFP	6500000	1220000	42000000	34000000	0.1
exp_Oct13-21-A	48	LB-f20	R2-wapR	C1TA-R2-wbpL	0.1	Edge	0.001	240000	640000	42000000	34000000	R2-wapR	C1TA-R2-wbpL	mScarlet	YFP	240000	640000	42000000	34000000	0.1
exp_Oct13-21-B	48	LB-f20	R2-wapR	C1TA-R2-wbpL	0.1	Edge	0.001	750000	380000	42000000	34000000	R2-wapR	C1TA-R2-wbpL	mScarlet	YFP	750000	380000	42000000	34000000	0.1
exp_Oct13-21-A	48	LB-f20	C1TA-R2-wbpL	R2-wapR	0.1	Center	0.01	1300	121000	10000000	37000000	R2-wapR	C1TA-R2-wbpL	YFP	mScarlet	121000	1300	37000000	10000000	10
exp_Oct13-21-B	48	LB-f20	C1TA-R2-wbpL	R2-wapR	0.1	Center	0.01	1700	530000	10000000	37000000	R2-wapR	C1TA-R2-wbpL	YFP	mScarlet	530000	1700	37000000	10000000	10
exp_Oct13-21-A	48	LB-f20	C1TA-R2-wbpL	R2-wapR	0.1	Center	0.001	1100	69000	10000000	37000000	R2-wapR	C1TA-R2-wbpL	YFP	mScarlet	69000	1100	37000000	10000000	10
exp_Oct13-21-B	48	LB-f20	C1TA-R2-wbpL	R2-wapR	0.1	Center	0.001	15000	490000	10000000	37000000	R2-wapR	C1TA-R2-wbpL	YFP	mScarlet	490000	15000	37000000	10000000	10
exp_Oct13-21-A	48	LB-f20	C1TA-R2-wbpL	R2-wapR	0.1	Edge	0.01	1700	420000	10000000	37000000	R2-wapR	C1TA-R2-wbpL	YFP	mScarlet	420000	1700	37000000	10000000	10
exp_Oct13-21-B	48	LB-f20	C1TA-R2-wbpL	R2-wapR	0.1	Edge	0.01	0	450000	10000000	37000000	R2-wapR	C1TA-R2-wbpL	YFP	mScarlet	450000	0	37000000	10000000	10
exp_Oct13-21-A	48	LB-f20	C1TA-R2-wbpL	R2-wapR	0.1	Edge	0.001	0	230000	10000000	37000000	R2-wapR	C1TA-R2-wbpL	YFP	mScarlet	230000	0	37000000	10000000	10
exp_Oct13-21-B	48	LB-f20	C1TA-R2-wbpL	R2-wapR	0.1	Edge	0.001	0	760000	10000000	37000000	R2-wapR	C1TA-R2-wbpL	YFP	mScarlet	760000	0	37000000	10000000	10
exp_Oct13-21-A	48	LB-f20	C1TA-R2-wbpL	R2-wapR	1	Center	0.01	13000	550000	10000000	37000000	R2-wapR	C1TA-R2-wbpL	YFP	mScarlet	550000	13000	37000000	10000000	1
exp_Oct13-21-B	48	LB-f20	C1TA-R2-wbpL	R2-wapR	1	Center	0.01	41000	780000	10000000	37000000	R2-wapR	C1TA-R2-wbpL	YFP	mScarlet	780000	41000	37000000	10000000	1
exp_Oct13-21-A	48	LB-f20	C1TA-R2-wbpL	R2-wapR	1	Center	0.001	210000	480000	10000000	37000000	R2-wapR	C1TA-R2-wbpL	YFP	mScarlet	480000	210000	37000000	10000000	1
exp_Oct13-21-B	48	LB-f20	C1TA-R2-wbpL	R2-wapR	1	Center	0.001	280000	510000	10000000	37000000	R2-wapR	C1TA-R2-wbpL	YFP	mScarlet	510000	280000	37000000	10000000	1
exp_Oct13-21-A	48	LB-f20	C1TA-R2-wbpL	R2-wapR	1	Edge	0.01	4000	5300000	10000000	37000000	R2-wapR	C1TA-R2-wbpL	YFP	mScarlet	5300000	4000	37000000	10000000	1
exp_Oct13-21-B	48	LB-f20	C1TA-R2-wbpL	R2-wapR	1	Edge	0.01	0	350000	10000000	37000000	R2-wapR	C1TA-R2-wbpL	YFP	mScarlet	350000	0	37000000	10000000	1
exp_Oct13-21-A	48	LB-f20	C1TA-R2-wbpL	R2-wapR	1	Edge	0.001	100	250000	10000000	37000000	R2-wapR	C1TA-R2-wbpL	YFP	mScarlet	250000	100	37000000	10000000	1
exp_Oct13-21-B	48	LB-f20	C1TA-R2-wbpL	R2-wapR	1	Edge	0.001	300	340000	10000000	37000000	R2-wapR	C1TA-R2-wbpL	YFP	mScarlet	340000	300	37000000	10000000	1
exp_Oct13-21-A	48	LB-f20	C1TA-R2-wbpL	R2-wapR	10	Center	0.01	330000	930000	10000000	37000000	R2-wapR	C1TA-R2-wbpL	YFP	mScarlet	930000	330000	37000000	10000000	0.1
exp_Oct13-21-B	48	LB-f20	C1TA-R2-wbpL	R2-wapR	10	Center	0.01	230000	640000	10000000	37000000	R2-wapR	C1TA-R2-wbpL	YFP	mScarlet	640000	230000	37000000	10000000	0.1
exp_Oct13-21-A	48	LB-f20	C1TA-R2-wbpL	R2-wapR	10	Center	0.001	530000	85000	10000000	37000000	R2-wapR	C1TA-R2-wbpL	YFP	mScarlet	85000	530000	37000000	10000000	0.1
exp_Oct13-21-B	48	LB-f20	C1TA-R2-wbpL	R2-wapR	10	Center	0.001	520000	270000	10000000	37000000	R2-wapR	C1TA-R2-wbpL	YFP	mScarlet	270000	520000	37000000	10000000	0.1
exp_Oct13-21-A	48	LB-f20	C1TA-R2-wbpL	R2-wapR	10	Edge	0.01	310000	310000	10000000	37000000	R2-wapR	C1TA-R2-wbpL	YFP	mScarlet	310000	310000	37000000	10000000	0.1
exp_Oct13-21-B	48	LB-f20	C1TA-R2-wbpL	R2-wapR	10	Edge	0.01	350000	370000	10000000	37000000	R2-wapR	C1TA-R2-wbpL	YFP	mScarlet	370000	350000	37000000	10000000	0.1
exp_Oct13-21-A	48	LB-f20	C1TA-R2-wbpL	R2-wapR	10	Edge	0.001	64000	33000	10000000	37000000	R2-wapR	C1TA-R2-wbpL	YFP	mScarlet	33000	64000	37000000	10000000	0.1
exp_Oct13-21-B	48	LB-f20	C1TA-R2-wbpL	R2-wapR	10	Edge	0.001	310000	220000	10000000	37000000	R2-wapR	C1TA-R2-wbpL	YFP	mScarlet	220000	310000	37000000	10000000	0.1
exp_Feb17-22_A	48	LB-f20	R2-wbpL	C1TA-R2-wapR	10	Center	0.01	7100000	0	34000000	23000000	R2-wbpL	C1TA-R2-wapR	mScarlet	YFP	7100000	0	34000000	23000000	10
exp_Feb17-22_B	48	LB-f20	R2-wbpL	C1TA-R2-wapR	10	Center	0.01	145000	0	34000000	23000000	R2-wbpL	C1TA-R2-wapR	mScarlet	YFP	145000	0	34000000	23000000	10
exp_Feb17-22_A	48	LB-f20	R2-wbpL	C1TA-R2-wapR	10	Center	0.001	410000	0	34000000	23000000	R2-wbpL	C1TA-R2-wapR	mScarlet	YFP	410000	0	34000000	23000000	10
exp_Feb17-22_B	48	LB-f20	R2-wbpL	C1TA-R2-wapR	10	Center	0.001	720000	0	34000000	23000000	R2-wbpL	C1TA-R2-wapR	mScarlet	YFP	720000	0	34000000	23000000	10
exp_Feb17-22_A	48	LB-f20	R2-wbpL	C1TA-R2-wapR	10	Edge	0.01	6700000	0	34000000	23000000	R2-wbpL	C1TA-R2-wapR	mScarlet	YFP	6700000	0	34000000	23000000	10
exp_Feb17-22_B	48	LB-f20	R2-wbpL	C1TA-R2-wapR	10	Edge	0.01	810000	0	34000000	23000000	R2-wbpL	C1TA-R2-wapR	mScarlet	YFP	810000	0	34000000	23000000	10
exp_Feb17-22_A	48	LB-f20	R2-wbpL	C1TA-R2-wapR	10	Edge	0.001	520000	0	34000000	23000000	R2-wbpL	C1TA-R2-wapR	mScarlet	YFP	520000	0	34000000	23000000	10
exp_Feb17-22_B	48	LB-f20	R2-wbpL	C1TA-R2-wapR	10	Edge	0.001	2900000	0	34000000	23000000	R2-wbpL	C1TA-R2-wapR	mScarlet	YFP	2900000	0	34000000	23000000	10
exp_Feb17-22_A	48	LB-f20	R2-wbpL	C1TA-R2-wapR	1	Center	0.01	170000	1100	34000000	23000000	R2-wbpL	C1TA-R2-wapR	mScarlet	YFP	170000	1100	34000000	23000000	1
exp_Feb17-22_B	48	LB-f20	R2-wbpL	C1TA-R2-wapR	1	Center	0.01	410000	800	34000000	23000000	R2-wbpL	C1TA-R2-wapR	mScarlet	YFP	410000	800	34000000	23000000	1
exp_Feb17-22_A	48	LB-f20	R2-wbpL	C1TA-R2-wapR	1	Center	0.001	52000	5100	34000000	23000000	R2-wbpL	C1TA-R2-wapR	mScarlet	YFP	52000	5100	34000000	23000000	1
exp_Feb17-22_B	48	LB-f20	R2-wbpL	C1TA-R2-wapR	1	Center	0.001	770000	310000	34000000	23000000	R2-wbpL	C1TA-R2-wapR	mScarlet	YFP	770000	310000	34000000	23000000	1
exp_Feb17-22_A	48	LB-f20	R2-wbpL	C1TA-R2-wapR	1	Edge	0.01	290000	0	34000000	23000000	R2-wbpL	C1TA-R2-wapR	mScarlet	YFP	290000	0	34000000	23000000	1
exp_Feb17-22_B	48	LB-f20	R2-wbpL	C1TA-R2-wapR	1	Edge	0.01	320000	0	34000000	23000000	R2-wbpL	C1TA-R2-wapR	mScarlet	YFP	320000	0	34000000	23000000	1
exp_Feb17-22_A	48	LB-f20	R2-wbpL	C1TA-R2-wapR	1	Edge	0.001	3600000	170000	34000000	23000000	R2-wbpL	C1TA-R2-wapR	mScarlet	YFP	3600000	170000	34000000	23000000	1
exp_Feb17-22_B	48	LB-f20	R2-wbpL	C1TA-R2-wapR	1	Edge	0.001	180000	80000	34000000	23000000	R2-wbpL	C1TA-R2-wapR	mScarlet	YFP	180000	80000	34000000	23000000	1
exp_Feb17-22_A	48	LB-f20	C1TA-R2-wapR	R2-wbpL	10	Center	0.01	0	2900000	7000000	20000000	R2-wbpL	C1TA-R2-wapR	YFP	mScarlet	2900000	0	20000000	7000000	10
exp_Feb17-22_B	48	LB-f20	C1TA-R2-wapR	R2-wbpL	10	Center	0.01	0	370000	7000000	20000000	R2-wbpL	C1TA-R2-wapR	YFP	mScarlet	370000	0	20000000	7000000	10
exp_Feb17-22_A	48	LB-f20	C1TA-R2-wapR	R2-wbpL	10	Center	0.001	0	820000	7000000	20000000	R2-wbpL	C1TA-R2-wapR	YFP	mScarlet	820000	0	20000000	7000000	10
exp_Feb17-22_B	48	LB-f20	C1TA-R2-wapR	R2-wbpL	10	Center	0.001	0	480000	7000000	20000000	R2-wbpL	C1TA-R2-wapR	YFP	mScarlet	480000	0	20000000	7000000	10
exp_Feb17-22_A	48	LB-f20	C1TA-R2-wapR	R2-wbpL	10	Edge	0.01	0	950000	7000000	20000000	R2-wbpL	C1TA-R2-wapR	YFP	mScarlet	950000	0	20000000	7000000	10
exp_Feb17-22_B	48	LB-f20	C1TA-R2-wapR	R2-wbpL	10	Edge	0.01	0	890000	7000000	20000000	R2-wbpL	C1TA-R2-wapR	YFP	mScarlet	890000	0	20000000	7000000	10
exp_Feb17-22_A	48	LB-f20	C1TA-R2-wapR	R2-wbpL	10	Edge	0.001	0	870000	7000000	20000000	R2-wbpL	C1TA-R2-wapR	YFP	mScarlet	870000	0	20000000	7000000	10
exp_Feb17-22_B	48	LB-f20	C1TA-R2-wapR	R2-wbpL	10	Edge	0.001	0	2600000	7000000	20000000	R2-wbpL	C1TA-R2-wapR	YFP	mScarlet	2600000	0	20000000	7000000	10
exp_Feb17-22_A	48	LB-f20	C1TA-R2-wapR	R2-wbpL	1	Center	0.01	200	410000	7000000	20000000	R2-wbpL	C1TA-R2-wapR	YFP	mScarlet	410000	200	20000000	7000000	1
exp_Feb17-22_B	48	LB-f20	C1TA-R2-wapR	R2-wbpL	1	Center	0.01	1800	440000	7000000	20000000	R2-wbpL	C1TA-R2-wapR	YFP	mScarlet	440000	1800	20000000	7000000	1
exp_Feb17-22_A	48	LB-f20	C1TA-R2-wapR	R2-wbpL	1	Center	0.001	330000	550000	7000000	20000000	R2-wbpL	C1TA-R2-wapR	YFP	mScarlet	550000	330000	20000000	7000000	1
exp_Feb17-22_B	48	LB-f20	C1TA-R2-wapR	R2-wbpL	1	Center	0.001	84000	1080000	7000000	20000000	R2-wbpL	C1TA-R2-wapR	YFP	mScarlet	1080000	84000	20000000	7000000	1
exp_Feb17-22_A	48	LB-f20	C1TA-R2-wapR	R2-wbpL	1	Edge	0.01	0	2200000	7000000	20000000	R2-wbpL	C1TA-R2-wapR	YFP	mScarlet	2200000	0	20000000	7000000	1
exp_Feb17-22_B	48	LB-f20	C1TA-R2-wapR	R2-wbpL	1	Edge	0.01	0	2500000	7000000	20000000	R2-wbpL	C1TA-R2-wapR	YFP	mScarlet	2500000	0	20000000	7000000	1
exp_Feb17-22_A	48	LB-f20	C1TA-R2-wapR	R2-wbpL	1	Edge	0.001	440000	470000	7000000	20000000	R2-wbpL	C1TA-R2-wapR	YFP	mScarlet	470000	440000	20000000	7000000	1
exp_Feb17-22_B	48	LB-f20	C1TA-R2-wapR	R2-wbpL	1	Edge	0.001	490000	3500000	7000000	20000000	R2-wbpL	C1TA-R2-wapR	YFP	mScarlet	3500000	490000	20000000	7000000	1
exp_Feb18-22_A	48	LB-f20	R2-wbpL	C1TA-R2-wapR	10	Center	0.01	840000	100	18000000	11000000	R2-wbpL	C1TA-R2-wapR	mScarlet	YFP	840000	100	18000000	11000000	10
exp_Feb18-22_B	48	LB-f20	R2-wbpL	C1TA-R2-wapR	10	Center	0.01	390000	0	18000000	11000000	R2-wbpL	C1TA-R2-wapR	mScarlet	YFP	390000	0	18000000	11000000	10
exp_Feb18-22_A	48	LB-f20	R2-wbpL	C1TA-R2-wapR	10	Center	0.001	750000	29000	18000000	11000000	R2-wbpL	C1TA-R2-wapR	mScarlet	YFP	750000	29000	18000000	11000000	10
exp_Feb18-22_B	48	LB-f20	R2-wbpL	C1TA-R2-wapR	10	Center	0.001	1040000	64000	18000000	11000000	R2-wbpL	C1TA-R2-wapR	mScarlet	YFP	1040000	64000	18000000	11000000	10
exp_Feb18-22_A	48	LB-f20	R2-wbpL	C1TA-R2-wapR	10	Edge	0.01	1030000	0	18000000	11000000	R2-wbpL	C1TA-R2-wapR	mScarlet	YFP	1030000	0	18000000	11000000	10
exp_Feb18-22_B	48	LB-f20	R2-wbpL	C1TA-R2-wapR	10	Edge	0.01	970000	0	18000000	11000000	R2-wbpL	C1TA-R2-wapR	mScarlet	YFP	970000	0	18000000	11000000	10
exp_Feb18-22_A	48	LB-f20	R2-wbpL	C1TA-R2-wapR	10	Edge	0.001	970000	500	18000000	11000000	R2-wbpL	C1TA-R2-wapR	mScarlet	YFP	970000	500	18000000	11000000	10
exp_Feb18-22_B	48	LB-f20	R2-wbpL	C1TA-R2-wapR	10	Edge	0.001	670000	9200	18000000	11000000	R2-wbpL	C1TA-R2-wapR	mScarlet	YFP	670000	9200	18000000	11000000	10
exp_Feb18-22_A	48	LB-f20	R2-wbpL	C1TA-R2-wapR	1	Center	0.01	940000	4500	18000000	11000000	R2-wbpL	C1TA-R2-wapR	mScarlet	YFP	940000	4500	18000000	11000000	1
exp_Feb18-22_B	48	LB-f20	R2-wbpL	C1TA-R2-wapR	1	Center	0.01	195000	4100	18000000	11000000	R2-wbpL	C1TA-R2-wapR	mScarlet	YFP	195000	4100	18000000	11000000	1
exp_Feb18-22_A	48	LB-f20	R2-wbpL	C1TA-R2-wapR	1	Center	0.001	970000	54000	18000000	11000000	R2-wbpL	C1TA-R2-wapR	mScarlet	YFP	970000	54000	18000000	11000000	1
exp_Feb18-22_B	48	LB-f20	R2-wbpL	C1TA-R2-wapR	1	Center	0.001	590000	107000	18000000	11000000	R2-wbpL	C1TA-R2-wapR	mScarlet	YFP	590000	107000	18000000	11000000	1
exp_Feb18-22_A	48	LB-f20	R2-wbpL	C1TA-R2-wapR	1	Edge	0.01	1290000	12200	18000000	11000000	R2-wbpL	C1TA-R2-wapR	mScarlet	YFP	1290000	12200	18000000	11000000	1
exp_Feb18-22_B	48	LB-f20	R2-wbpL	C1TA-R2-wapR	1	Edge	0.01	1440000	1600	18000000	11000000	R2-wbpL	C1TA-R2-wapR	mScarlet	YFP	1440000	1600	18000000	11000000	1
exp_Feb18-22_A	48	LB-f20	R2-wbpL	C1TA-R2-wapR	1	Edge	0.001	850000	63000	18000000	11000000	R2-wbpL	C1TA-R2-wapR	mScarlet	YFP	850000	63000	18000000	11000000	1
exp_Feb18-22_B	48	LB-f20	R2-wbpL	C1TA-R2-wapR	1	Edge	0.001	930000	142000	18000000	11000000	R2-wbpL	C1TA-R2-wapR	mScarlet	YFP	930000	142000	18000000	11000000	1
exp_Feb18-22_A	48	LB-f20	R2-wbpL	C1TA-R2-wapR	0.1	Center	0.01	340000	370000	18000000	11000000	R2-wbpL	C1TA-R2-wapR	mScarlet	YFP	340000	370000	18000000	11000000	0.1
exp_Feb18-22_B	48	LB-f20	R2-wbpL	C1TA-R2-wapR	0.1	Center	0.01	140000	210000	18000000	11000000	R2-wbpL	C1TA-R2-wapR	mScarlet	YFP	140000	210000	18000000	11000000	0.1
exp_Feb18-22_A	48	LB-f20	R2-wbpL	C1TA-R2-wapR	0.1	Center	0.001	670000	97000	18000000	11000000	R2-wbpL	C1TA-R2-wapR	mScarlet	YFP	670000	97000	18000000	11000000	0.1
exp_Feb18-22_B	48	LB-f20	R2-wbpL	C1TA-R2-wapR	0.1	Center	0.001	12300	690000	18000000	11000000	R2-wbpL	C1TA-R2-wapR	mScarlet	YFP	12300	690000	18000000	11000000	0.1
exp_Feb18-22_A	48	LB-f20	R2-wbpL	C1TA-R2-wapR	0.1	Edge	0.01	650000	1330000	18000000	11000000	R2-wbpL	C1TA-R2-wapR	mScarlet	YFP	650000	1330000	18000000	11000000	0.1
exp_Feb18-22_B	48	LB-f20	R2-wbpL	C1TA-R2-wapR	0.1	Edge	0.01	250000	730000	18000000	11000000	R2-wbpL	C1TA-R2-wapR	mScarlet	YFP	250000	730000	18000000	11000000	0.1
exp_Feb18-22_A	48	LB-f20	R2-wbpL	C1TA-R2-wapR	0.1	Edge	0.001	390000	3100000	18000000	11000000	R2-wbpL	C1TA-R2-wapR	mScarlet	YFP	390000	3100000	18000000	11000000	0.1
exp_Feb18-22_B	48	LB-f20	R2-wbpL	C1TA-R2-wapR	0.1	Edge	0.001	510000	2700000	18000000	11000000	R2-wbpL	C1TA-R2-wapR	mScarlet	YFP	510000	2700000	18000000	11000000	0.1
exp_Feb18-22_A	48	LB-f20	C1TA-R2-wapR	R2-wbpL	0.1	Center	0.01	700	2700000	11000000	39000000	R2-wbpL	C1TA-R2-wapR	YFP	mScarlet	2700000	700	39000000	11000000	10
exp_Feb18-22_B	48	LB-f20	C1TA-R2-wapR	R2-wbpL	0.1	Center	0.01	0	1860000	11000000	39000000	R2-wbpL	C1TA-R2-wapR	YFP	mScarlet	1860000	0	39000000	11000000	10
exp_Feb18-22_A	48	LB-f20	C1TA-R2-wapR	R2-wbpL	0.1	Center	0.001	3600	1100000	11000000	39000000	R2-wbpL	C1TA-R2-wapR	YFP	mScarlet	1100000	3600	39000000	11000000	10
exp_Feb18-22_B	48	LB-f20	C1TA-R2-wapR	R2-wbpL	0.1	Center	0.001	720000	1300000	11000000	39000000	R2-wbpL	C1TA-R2-wapR	YFP	mScarlet	1300000	720000	39000000	11000000	10
exp_Feb18-22_A	48	LB-f20	C1TA-R2-wapR	R2-wbpL	0.1	Edge	0.01	3400	4500000	11000000	39000000	R2-wbpL	C1TA-R2-wapR	YFP	mScarlet	4500000	3400	39000000	11000000	10
exp_Feb18-22_B	48	LB-f20	C1TA-R2-wapR	R2-wbpL	0.1	Edge	0.01	0	1800000	11000000	39000000	R2-wbpL	C1TA-R2-wapR	YFP	mScarlet	1800000	0	39000000	11000000	10
exp_Feb18-22_A	48	LB-f20	C1TA-R2-wapR	R2-wbpL	0.1	Edge	0.001	0	1400000	11000000	39000000	R2-wbpL	C1TA-R2-wapR	YFP	mScarlet	1400000	0	39000000	11000000	10
exp_Feb18-22_B	48	LB-f20	C1TA-R2-wapR	R2-wbpL	0.1	Edge	0.001	51000	3300000	11000000	39000000	R2-wbpL	C1TA-R2-wapR	YFP	mScarlet	3300000	51000	39000000	11000000	10
exp_Feb18-22_A	48	LB-f20	C1TA-R2-wapR	R2-wbpL	1	Center	0.01	44000	940000	11000000	39000000	R2-wbpL	C1TA-R2-wapR	YFP	mScarlet	940000	44000	39000000	11000000	1
exp_Feb18-22_B	48	LB-f20	C1TA-R2-wapR	R2-wbpL	1	Center	0.01	19000	430000	11000000	39000000	R2-wbpL	C1TA-R2-wapR	YFP	mScarlet	430000	19000	39000000	11000000	1
exp_Feb18-22_A	48	LB-f20	C1TA-R2-wapR	R2-wbpL	1	Center	0.001	250000	930000	11000000	39000000	R2-wbpL	C1TA-R2-wapR	YFP	mScarlet	930000	250000	39000000	11000000	1
exp_Feb18-22_B	48	LB-f20	C1TA-R2-wapR	R2-wbpL	1	Center	0.001	260000	720000	11000000	39000000	R2-wbpL	C1TA-R2-wapR	YFP	mScarlet	720000	260000	39000000	11000000	1
exp_Feb18-22_A	48	LB-f20	C1TA-R2-wapR	R2-wbpL	1	Edge	0.01	55000	740000	11000000	39000000	R2-wbpL	C1TA-R2-wapR	YFP	mScarlet	740000	55000	39000000	11000000	1
exp_Feb18-22_B	48	LB-f20	C1TA-R2-wapR	R2-wbpL	1	Edge	0.01	21000	960000	11000000	39000000	R2-wbpL	C1TA-R2-wapR	YFP	mScarlet	960000	21000	39000000	11000000	1
exp_Feb18-22_A	48	LB-f20	C1TA-R2-wapR	R2-wbpL	1	Edge	0.001	1300000	4500000	11000000	39000000	R2-wbpL	C1TA-R2-wapR	YFP	mScarlet	4500000	1300000	39000000	11000000	1
exp_Feb18-22_B	48	LB-f20	C1TA-R2-wapR	R2-wbpL	1	Edge	0.001	1100000	2300000	11000000	39000000	R2-wbpL	C1TA-R2-wapR	YFP	mScarlet	2300000	1100000	39000000	11000000	1
exp_Feb18-22_A	48	LB-f20	C1TA-R2-wapR	R2-wbpL	10	Center	0.01	2300000	540000	11000000	39000000	R2-wbpL	C1TA-R2-wapR	YFP	mScarlet	540000	2300000	39000000	11000000	0.1
exp_Feb18-22_B	48	LB-f20	C1TA-R2-wapR	R2-wbpL	10	Center	0.01	230000	83000	11000000	39000000	R2-wbpL	C1TA-R2-wapR	YFP	mScarlet	83000	230000	39000000	11000000	0.1
exp_Feb18-22_A	48	LB-f20	C1TA-R2-wapR	R2-wbpL	10	Center	0.001	590000	260000	11000000	39000000	R2-wbpL	C1TA-R2-wapR	YFP	mScarlet	260000	590000	39000000	11000000	0.1
exp_Feb18-22_B	48	LB-f20	C1TA-R2-wapR	R2-wbpL	10	Center	0.001	640000	220000	11000000	39000000	R2-wbpL	C1TA-R2-wapR	YFP	mScarlet	220000	640000	39000000	11000000	0.1
exp_Feb18-22_A	48	LB-f20	C1TA-R2-wapR	R2-wbpL	10	Edge	0.01	2400000	550000	11000000	39000000	R2-wbpL	C1TA-R2-wapR	YFP	mScarlet	550000	2400000	39000000	11000000	0.1
exp_Feb18-22_B	48	LB-f20	C1TA-R2-wapR	R2-wbpL	10	Edge	0.01	1200000	460000	11000000	39000000	R2-wbpL	C1TA-R2-wapR	YFP	mScarlet	460000	1200000	39000000	11000000	0.1
exp_Feb18-22_A	48	LB-f20	C1TA-R2-wapR	R2-wbpL	10	Edge	0.001	2300000	180000	11000000	39000000	R2-wbpL	C1TA-R2-wapR	YFP	mScarlet	180000	2300000	39000000	11000000	0.1
exp_Feb18-22_B	48	LB-f20	C1TA-R2-wapR	R2-wbpL	10	Edge	0.001	280000	63000	11000000	39000000	R2-wbpL	C1TA-R2-wapR	YFP	mScarlet	63000	280000	39000000	11000000	0.1
